# Supplementary material for: The activity of the quorum sensing regulator HapR is modulated by the bacterial extracellular vesicle (BEV)‐associated protein ObfA of Vibrio cholerae
Source: J Extracell Vesicles. 2024 Sep 10;13(9):e12507. doi: 10.1002/jev2.12507 (PMC11386269; doi:10.1002/jev2.12507)
Supplement: Supplementary file 2 — Supporting Information [file JEV2-13-e12507-s001.xlsx]

## Sheet: All protein identifications
Fig. S4. List of all proteins identified through proteomic analysis in V. cholerae WT BEVs isolated from planktonic (BEVsPL-WT), static biofilm (BEVssBF-WT), and dynamic biofilm (BEVsdBF-WT) conditions. The proteins are listed with their open reading frame numbers (VC numbers) according to KEGG, their UniProt protein IDs, annotated UniProt protein names, the predicted localization based on UniPro…
VC number1	UniProt ID2	protein annotation1	predicted localization3	peptide count	Mean normalized abundancies BEVsdBF-WT	Mean normalized abundancies BEVssBF-WT	Mean normalized abundancies BEVsPL-WT	LOG2 (BEVsdBF-WT versus BEVsPL-WT)	-LOG10 [P-value] (BEVsdBF-WT versus BEVsPL-WT)	LOG2 (BEVsdBF-WT versus BEVssBF-WT)	-LOG10 [P-value] (BEVsdBF-WT versus BEVssBF-WT)	Normal abundance BEVsdBF-WT, #1	Normal abundance BEVsdBF-WT, #2	Normal abundance BEVsdBF-WT, #3	Normal abundance BEVssBF-WT, #1	Normal abundance BEVssBF-WT, #2	Normal abundance BEVssBF-WT, #3	Normal abundance BEVsPL-WT, #1	Normal abundance BEVsPL-WT, #2	Normal abundance BEVsPL-WT, #3
VC0004	Q9KVY4	Membrane protein insertase YidC	Cytoplasmic Membrane	2	184.257	6657.48	0.01	14.1698	0.674957	-5.17474	0.425603	0.01	132.748	420.022	0.01	19642.9	329.537	0.01	0.01	0.01
VC0010	Q9KVX8	Amino acid ABC transporter, periplasmic amino acid-binding portion	Periplasmic Space	2	105466	44289.7	29567.6	1.83467	1.30965	1.25173	1.08723	136236	123282	56879.9	63392	38395.4	31081.8	46143	7411.57	35148.4
VC0015	Q9KVX3	DNA gyrase subunit B	Cytoplasm	4	8226.51	24531.4	94.5346	6.44345	0.559048	-1.57617	1.04413	2065.34	1488.89	21125.3	24227.5	18642.4	30724.5	183.998	35.2313	64.3741
VC0018	Q9KVX0	16 kDa heat shock protein A	Cytoplasm	3	26943.2	64499.2	3554.67	2.92199	0.734058	-1.25937	1.21302	17580.9	55033.2	8215.59	63019.8	60811.6	69666.1	9392.32	0.01	1271.68
VC0020	Q9KVW8	Glycine--tRNA ligase beta subunit	Cytoplasm	4	848.947	30909.1	1242.71	-0.55016	0.160255	-5.18629	2.42981	134.254	1192.43	1220.15	32763.7	21581	38382.7	521.696	2937.06	269.374
VC0028	Q9KVW0	Dihydroxy-acid dehydratase	Cytoplasm	2	513482	692860	387716	0.405313	0.343061	-0.43225	0.704319	682911	483316	374219	826654	676754	575171	354780	194940	613430
VC0029	Q9KVV9	Branched-chain-amino-acid aminotransferase	Cytoplasm	2	21123.3	7885.2	2.85967	12.8505	0.446289	1.42163	0.255986	983.829	572.527	61813.6	2292.47	12224.3	9138.81	8.579	0.01	0.01
VC0034	P32557	Thiol:disulfide interchange protein DsbA	Periplasmic Space	7	1.32164e+06	982833	237381	2.47705	1.83	0.427311	0.570551	1.60094e+06	1.56169e+06	802284	1.06973e+06	969150	909619	316278	153939	241926
VC0041	Q9KVU8	DUF3157 domain-containing protein	Unknown	3	473427	7985.58	87302	2.43906	1.58456	5.88953	1.96985	551635	599352	269296	55.9613	5098.76	18802	126835	0.01	135071
VC0067	Q9KVS2	Aminopeptidase P	Cytoplasm	2	221.674	1208.06	61.0012	1.86173	0.518586	-2.44594	0.42444	182.684	18.6301	463.708	54.4201	405.334	3164.43	0.01	46.1133	136.89
VC0078	Q9KVR1	Ferritin	Cytoplasm	11	377903	1.16779e+06	12414.6	4.92786	0.690234	-1.62769	1.0328	291742	831775	10192.6	652976	1.30736e+06	1.54303e+06	9101.66	16302.8	11839.2
VC0083	Q9KVQ6	Ubiquinone/menaquinone biosynthesis C-methyltransferase UbiE	Cytoplasm	2	895657	537210	2.1233e+06	-1.24529	1.1986	0.73746	1.36634	850543	711572	1.12486e+06	504472	557451	549707	3.03578e+06	1.50407e+06	1.83003e+06
VC0089	Q9KVQ2	Cytochrome c551 peroxidase	Periplasmic Space	5	21622.1	241408	1.32156e+06	-5.9336	1.86484	-3.4809	2.33677	15541.1	8687.67	40637.5	231465	182640	310119	1.59161e+06	705020	1.66805e+06
VC0105	Q9KVN6	Delta-aminolevulinic acid dehydratase	Cytoplasm	7	2.64776e+06	1.69718e+06	117056	4.4995	5	0.641631	2.4437	2.71952e+06	2.50374e+06	2.72e+06	1.96879e+06	1.52421e+06	1.59854e+06	211820	20690.7	118657
VC0126	Q9KVL6	Diaminopimelate epimerase	Cytoplasm	3	13565.6	207736	2274.44	2.57669	0.503041	-3.93668	1.94241	32584.7	8010.62	101.455	280094	132207	210909	1400.03	1519.89	3903.4
VC0132	Q9KVL0	Lipoprotein	Unknown	19	3.73846e+06	2.31738e+06	1.77807e+06	1.07213	2.20259	0.689954	2.17418	4.06012e+06	3.95416e+06	3.20111e+06	2.25625e+06	2.27489e+06	2.42099e+06	1.43502e+06	1.61834e+06	2.28085e+06
VC0139	Q9KVK4	DPS family protein	Cytoplasm	2	42324.9	55781.2	8874.94	2.25369	0.793403	-0.398264	0.252431	39429.1	11046.9	76498.8	59496.1	69869.5	37977.8	14232.2	0.01	12392.6
VC0156	Q9KVI9	Vitamin B12 transporter BtuB	Outer Membrane	31	8.08162e+06	7.35097e+06	1.15866e+07	-0.51974	0.285038	0.136711	0.164976	9.56195e+06	8.66697e+06	6.01594e+06	9.02083e+06	8.20528e+06	4.82678e+06	3.61954e+06	2.03441e+07	1.07961e+07
VC0157	Q9KVI8	Alkaline serine protease	Extracellular Region	14	2.8074e+06	614326	144275	4.28234	1.23392	2.19216	1.01315	3.23133e+06	882794	4.30809e+06	799355	473158	570465	160597	16175.4	256052
VC0162	Q9KVI4	Ketol-acid reductoisomerase (NADP(+))	Cytoplasm	9	986097	886288	26714.4	5.20606	3.04672	0.153954	0.277039	1.20056e+06	892988	864746	1.07662e+06	822589	759657	52415.2	10040.4	17687.6
VC0163	Q9KVI3	Ubiquinone biosynthesis accessory factor UbiK	Cytoplasm	2	2367.81	32760.3	6102.81	-1.36585	0.366849	-3.79019	0.860691	324.355	78.9323	6700.13	43960.4	53628.5	691.995	5646.08	12662.4	0.01
VC0168	Q9KVH8	Cytochrome c5	Periplasmic Space	2	683134	366961	765269	-0.163798	0.0440685	0.896542	0.338839	1.10982e+06	938943	636.508	143930	706836	250117	0.01	501102	1.7947e+06
VC0171	Q9KVH5	Peptide ABC transporter, periplasmic peptide-binding protein	Periplasmic Space	16	258127	182385	116338	1.14976	1.32198	0.501094	1.08459	268121	207500	298760	219724	169281	158149	122920	39736.6	186357
VC0174	Q9KVH2	Uncharacterized protein	Periplasmic Space	3	674467	375033	500180	0.431298	0.147341	0.846728	0.374153	377073	353701	1.29263e+06	183544	317873	623682	1.08705e+06	17119.6	396374
VC0175	Q9KVH1	Deoxycytidylate deaminase-related protein	Cytoplasm	3	392.625	16394.7	1563.48	-1.99319	0.55816	-5.38405	1.10514	126.133	1051.74	0.01	29943.7	8587.48	10652.8	3126.53	1440.52	123.388
VC0180	Q9KVG6	CD-NTase-associated protein 2	Unknown	2	5.03421	6043.39	1.57525	1.67635	0.276747	-10.2293	0.812127	0.219429	14.8832	0.01	249.969	5723.89	12156.3	1.36178	0.01	3.36396
VC0187	Q9KVF9	Ribosomal RNA large subunit methyltransferase J	Cytoplasm	5	3434.12	18649.3	1635.8	1.06972	0.21336	-2.44114	0.76042	507.564	657.13	9137.68	1163.53	26791.4	27992.9	62.7178	4843.29	1.38413
VC0188	Q9KVF8	Oligopeptidase A	Cytoplasm	5	39673.5	34732	1503.42	4.72228	3.66756	0.191928	0.577427	33806.1	42107	43107.5	30095.7	38233.6	35866.7	1219.17	888.772	2402.33
VC0194	Q9KVF2	Glutathione hydrolase proenzyme	Periplasmic Space	5	20922.9	37395.3	39806.7	-0.927932	0.417912	-0.837756	0.719176	23895.6	21964.3	16908.8	18497.2	39896.7	53791.8	34183.7	75394.9	9841.43
VC0200	Q9KVE6	Iron(III) compound receptor	Outer Membrane	14	2.2288e+06	156737	565473	1.97874	1.82446	3.82985	2.60783	1.87592e+06	1.97447e+06	2.83602e+06	135367	141156	193689	254789	340106	1.10152e+06
VC0209	Q9KVD7	YicC family protein	Cytoplasm	7	56512.2	39724.5	6912.83	3.03117	2.69229	0.508546	0.397772	56440.9	66321	46774.6	13592.4	71442.8	34138.1	2000.95	14936.1	3801.42
VC0218	Q9KVC8	50S ribosomal protein L28	Cytoplasm	4	56120.5	449610	47477.4	0.241312	0.0829979	-3.00206	0.85376	88559.5	29166.8	50635.3	873091	191002	284737	5724.01	25224.1	111484
VC0231	Q9KVB5	Capsular polysaccharide biosynthesis protein	Unknown	8	4933.97	115740	593.737	3.05495	1.58049	-4.55199	1.31586	7238.17	4165.62	3398.12	70488.8	82462.4	194270	106.631	1519.94	154.644
VC0240	Q06963	ADP-L-glycero-D-manno-heptose-6-epimerase	Cytoplasm	2	370469	75568.5	56346.9	2.71694	1.87572	2.29349	2.03489	287511	491217	332679	76118.7	57779.6	92807.3	14087.3	16505.5	138448
VC0241	Q07024	Putative mannose-1-phosphate guanylyltransferase	Cytoplasm	15	91978.8	277840	23929.7	1.94248	0.874405	-1.59488	1.24676	143822	102079	30034.9	337602	154664	341256	50372.6	728.122	20688.3
VC0242	Q06951	Phosphomannomutase	Cytoplasmic Membrane	3	4198.29	9992.23	245.714	4.09473	0.88613	-1.25107	0.349826	5858.45	6667.47	68.9506	7432.26	138.204	22406.2	266.505	153.463	317.172
VC0243	Q06952	GDP-mannose 4,6-dehydratase	Cytoplasm	14	47882.7	1.39172e+06	81282.8	-0.76344	0.223241	-4.86122	2.60206	35761.8	76077.8	31808.4	1.66934e+06	1.00752e+06	1.49831e+06	35487.6	193982	14379.1
VC0244	Q9KVA5	Perosamine synthase	Cytoplasm	12	247977	332078	21375.4	3.53621	3.4023	-0.421316	0.312046	213288	272853	257791	528494	153470	314270	36737.3	1421.36	25967.6
VC0251	Q9KV99	Acyl protein synthase/acyl-CoA reductase RfbN	Unknown	6	776.498	20005.6	217.499	1.83597	0.700201	-4.6873	2.52666	342.073	518.848	1468.57	21406.2	14322.9	24287.7	248.267	374.73	29.4998
VC0260	H9L4R0	Mannosyl-transferase	Cytoplasmic Membrane	2	195388	99496	17914	3.44718	1.27243	0.973631	0.626952	114877	149673	321614	148190	61459.1	88838.4	45681.7	475.549	7584.83
VC0273	Q9KV83	DNA-binding protein HU-alpha	Cytoplasm	4	602101	6.11716e+06	35127	4.09935	4.09151	-3.34479	2.3536	568273	668026	570004	7.42803e+06	4.26487e+06	6.65859e+06	26095.5	23257.4	56028.2
VC0274	Q9KV82	Lipoprotein	Unknown	8	907774	962891	260103	1.80325	2.8962	-0.0850393	0.245949	794003	932821	996499	1.07983e+06	853677	955166	339641	158948	281720
VC0281	Q9KV75	Lysine decarboxylase, inducible	Cytoplasm	91	1.02281e+07	1.72003e+08	128937	6.30973	1.43829	-4.06899	2.6702	1.01806e+07	1.59063e+07	4.59752e+06	1.77361e+08	1.30383e+08	2.08266e+08	156288	98127.7	132394
VC0295	Q9KV62	Biotin carboxylase	Cytoplasm	9	5593.12	156882	407.866	3.77733	1.66079	-4.80991	0.940865	4257.37	8405.51	4116.47	306317	67527.9	96799.8	801.043	324.708	97.848
VC0298	Q9KV59	Acetyl-coenzyme A synthetase	Cytoplasm	7	3553.67	73027.3	1775.16	1.00162	0.527845	-4.36091	0.998396	3637.08	2582.29	4441.64	111644	8149.55	99288.5	4526.33	173.577	625.572
VC0303	Q9KV54	Histidine kinase	Cytoplasmic Membrane	2	155.31	149581	1190.24	-2.93783	0.414785	-9.91165	0.471948	179.563	286.368	0.01	4529.01	20384.8	423828	269.809	3300.91	0.01
VC0305	Q9KV52	ATP-dependent RNA helicase RhlB	Cytoplasm	4	1911.42	35873.3	3.99631e+06	-11.0301	0.427037	-4.2305	0.887811	2145.86	170.917	3417.49	71144	22444.7	14031.2	514.394	1.19884e+07	0.01
VC0307	Q9KV50	Transcription termination factor Rho	Cytoplasm	5	23.35	4108.99	0.01	11.1892	0.42703	-7.45922	0.460688	0.01	0.01	70.05	565.149	0.01	11761.8	0.01	0.01	0.01
VC0317	Q08790	Outer membrane lipoprotein Blc	Outer Membrane	3	138130	283314	149094	-0.110205	0.0426303	-1.03638	2.00458	146893	99500	167996	325034	283168	241740	299935	4658.43	142690
VC0324	Q9KV34	50S ribosomal protein L11	Cytoplasm	3	134671	103047	110252	0.288634	0.159768	0.386137	0.622761	156239	153909	93863.3	121079	85639.2	102424	217431	54904.2	58419.5
VC0325	Q9KV33	50S ribosomal protein L1	Cytoplasm	18	5.56447e+06	2.75114e+07	796094	2.80523	2.81702	-2.30571	0.750095	4.61071e+06	5.48392e+06	6.59878e+06	5.21717e+07	5.97652e+06	2.4386e+07	1.00029e+06	342192	1.0458e+06
VC0326	Q9KV32	50S ribosomal protein L10	Cytoplasm	9	63547.6	351923	27040.6	1.2327	0.811547	-2.46934	3.52578	42980.9	91055.2	56606.7	326015	391002	338751	26323.3	1214.84	53583.5
VC0328	Q9KV30	DNA-directed RNA polymerase subunit beta	Cytoplasm	36	481826	951495	180639	1.4154	1.46834	-0.981684	1.30012	588376	330274	526828	899586	720973	1.23393e+06	93421.3	281568	166928
VC0329	Q9KV29	DNA-directed RNA polymerase subunit beta	Cytoplasm	47	332002	859956	140278	1.2429	0.725023	-1.37307	0.729533	422156	479209	94639.5	865681	321855	1.39233e+06	135309	172078	113447
VC0332	Q9KV26	Uroporphyrinogen decarboxylase	Cytoplasm	5	24362.1	47002.7	45180.8	-0.891084	1.32167	-0.94812	1.58756	14509.8	30069	28507.5	51477.5	38431	51099.7	47184.4	34866.3	53491.7
VC0336	Q9KV22	2,3-bisphosphoglycerate-independent phosphoglycerate mutase	Cytoplasm	7	93487	99020.3	108837	-0.219331	0.146415	-0.0829542	0.0336114	62306.1	62209.1	155946	8120.63	156896	132045	144252	117420	64837.5
VC0344	Q9KV14	N-acetylmuramoyl-L-alanine amidase	Periplasmic Space	10	30650.1	91259.1	30655.1	-0.000235331	9.03426e-05	-1.57408	2.2508	33309.3	11609.3	47031.6	97080.4	82817.7	93879.2	58017.7	5936.96	28010.7
VC0347	Q9KV11	RNA-binding protein Hfq	Cytoplasm	6	65646.4	121507	7700.04	3.09178	0.559094	-0.88826	0.303387	155972	7156.77	33810.1	4592.38	163024	196904	10942.7	150.674	12006.8
VC0354	Q9KV04	Peptidyl-prolyl cis-trans isomerase	Periplasmic Space	10	81448.2	1.15734e+06	54364.9	0.583201	0.287592	-3.82879	2.53224	113359	65897.8	65087.7	1.41919e+06	1.20165e+06	851180	123406	20229.7	19458.7
VC0359	Q9KUZ9	30S ribosomal protein S12	Cytoplasm	6	245870	830903	31112.3	2.98235	0.468913	-1.75678	1.1507	66461.3	29462.7	641685	796196	618589	1.07793e+06	40653.8	20449.4	32233.8
VC0360	Q9KUZ8	30S ribosomal protein S7	Cytoplasm	11	1.66381e+06	557973	120000	3.79339	1.2892	1.57623	0.884236	1.18627e+06	2.77902e+06	1.02614e+06	647969	242476	783474	154955	28722	176323
VC0362	Q9KUZ6	Elongation factor Tu-B	Cytoplasm	24	520207	3.67341e+06	134605	1.95035	1.48501	-2.81996	3.38405	465260	734345	361016	3.7714e+06	3.16585e+06	4.08298e+06	187872	43326.4	172617
VC0365	Q9KUZ3	Bacterioferritin	Cytoplasm	4	2915.2	38762.3	578.102	2.3341	0.899543	-3.73308	3.99568	2085.89	5278.9	1380.8	39819.3	41536.3	34931.1	780.819	231.381	722.106
VC0366	Q9KUZ2	30S ribosomal protein S6	Cytoplasm	12	86242.4	2.42225e+06	26842.5	1.68384	1.3965	-4.81181	3.13371	51936.6	107824	98966.3	2.89577e+06	2.32352e+06	2.04746e+06	22555.2	45229.6	12742.7
VC0368	Q9KUZ0	30S ribosomal protein S18	Cytoplasm	4	1.97171e+06	2.03472e+06	528538	1.89936	1.37824	-0.0453859	0.0393119	1.69451e+06	2.76368e+06	1.45693e+06	2.41493e+06	1.29988e+06	2.38935e+06	1.08029e+06	190975	314347
VC0369	Q9KUY9	50S ribosomal protein L9	Cytoplasm	15	1.91011e+06	4.21497e+07	86291.6	4.46828	4.24413	-4.4638	2.69508	1.71587e+06	2.05074e+06	1.96371e+06	4.71699e+07	3.09257e+07	4.83536e+07	121909	62920.3	74045.7
VC0374	Q9KUY4	Glucose-6-phosphate isomerase	Cytoplasm	12	125075	499516	91074.7	0.457666	0.214598	-1.99774	1.41242	138957	190990	45278.6	279235	547242	672070	176875	28361.1	67988
VC0381	Q9KUX7	Uncharacterized protein	Unknown	4	3.79126e+06	1.44532e+06	4.15946e+06	-0.133717	0.079609	1.39129	1.92285	3.20933e+06	4.83022e+06	3.33423e+06	1.2323e+06	1.6785e+06	1.42516e+06	1.77413e+06	7.0564e+06	3.64784e+06
VC0391	Q9KUW8	Aspartokinase	Cytoplasm	3	53094.5	25584.7	8064.45	2.71901	3.06651	1.05328	0.667315	44796.3	53992.5	60494.8	11061	4069.93	61623	10439.4	9925.14	3828.82
VC0394	Q9KUW5	UvrABC system protein A	Cytoplasm	4	1978.05	45110.7	1637.22	0.272988	0.0682874	-4.51136	1.17283	3322.52	1048.95	1562.69	78183.5	19899.5	37249.2	0.01	4839.64	72.0188
VC0395	Q9KUW4	UTP--glucose-1-phosphate uridylyltransferase	Cytoplasm	2	38.5109	3928.48	149.089	-1.95298	0.294659	-6.67242	1.37369	18.0854	0.01	97.4472	2776.34	6565.1	2444.01	0.01	447.266	0.01
VC0402	Q9KUV9	MSHA biogenesis protein MshL	Outer Membrane	13	1.14181e+06	650727	531816	1.10232	1.47378	0.811197	1.59844	948289	1.32925e+06	1.14789e+06	580273	825573	546333	645541	220991	728917
VC0404	Q9KUV8	MSHA biogenesis protein MshN	Unknown	2	36904.9	54704.8	13518.4	1.44893	1.86499	-0.567856	0.880342	28442	39453	42819.8	55365.6	68836.8	39912	8298.53	20106.8	12150
VC0409	H9L4Q5	MSHA pilin protein MshA	Unknown	7	8.69869e+06	3.50808e+06	9.0037e+06	-0.0497192	0.028298	1.31012	1.34243	1.20916e+07	6.42447e+06	7.57997e+06	4.41982e+06	3.52057e+06	2.58385e+06	8.23412e+06	3.91824e+06	1.48587e+07
VC0414	Q9KUV0	DUF6701 domain-containing protein	Unknown	2	7700.86	15401.2	57291.1	-2.89519	0.44887	-0.999906	0.904026	12848	7071.1	3183.48	13719.4	20891.4	11592.8	18224.3	1921.6	151727
VC0415	H9L4S9	Cell shape-determining protein MreB	Cytoplasm	5	21785.6	191377	6619.66	1.7185	2.18582	-3.13494	2.09762	19880.6	26850.3	18625.8	161981	152116	260033	7131.82	3977.04	8750.1
VC0419	Q9KUU6	Cytoplasmic axial filament protein	Cytoplasm	11	20116.8	337705	10136.7	0.988784	0.245618	-4.06928	1.75637	9478.13	48462.3	2410	433245	178486	401384	2289.35	24679.3	3441.29
VC0422	Q9KUU3	TldD protein	Cytoplasm	2	6121.2	13514	3557.48	0.783106	0.241357	-1.14262	0.874831	4735.41	13177.4	450.813	11092.1	15038.2	14411.5	1234	7302.48	2135.96
VC0430	Q9KUT5	Immunogenic protein	Unknown	15	1.75397e+06	2.07126e+06	2.7742e+06	-0.661448	0.666853	-0.239884	0.114882	2.77942e+06	1.59239e+06	890094	3.73858e+06	1.09198e+06	1.3832e+06	2.5268e+06	2.20078e+06	3.59501e+06
VC0432	Q9KUT3	Malate dehydrogenase	Cytoplasm	7	259937	193242	39215.2	2.72868	2.70071	0.427753	0.969842	317601	214865	247345	184763	214857	180106	39637.4	47778.8	30229.3
VC0435	Q9KUT0	50S ribosomal protein L21	Cytoplasm	12	390093	4.14543e+06	1123.86	8.43903	2.34419	-3.40963	1.37717	458673	456732	254874	2.10755e+06	3.84819e+06	6.48054e+06	1368.38	168.64	1834.56
VC0445	Q9KUS0	Chaperone SurA	Periplasmic Space	22	4.51109e+06	3.20248e+06	838783	2.42711	3.22695	0.494285	1.91321	5.07623e+06	4.28936e+06	4.16769e+06	3.35494e+06	3.01877e+06	3.23374e+06	801985	442636	1.27173e+06
VC0446	Q9KUR9	LPS-assembly protein LptD	Outer Membrane	37	2.50116e+06	1.52918e+06	852563	1.55272	2.26209	0.709838	3.1349	2.42262e+06	2.37746e+06	2.70341e+06	1.57125e+06	1.50465e+06	1.51164e+06	773904	404418	1.37937e+06
VC0450	Q9KUR5	Membrane-bound lytic murein transglycosylase C	Cytoplasm	4	3.54805e+06	709986	1.32233e+06	1.42395	1.51356	2.32116	2.11458	4.55293e+06	2.57814e+06	3.51307e+06	775150	714418	640391	1.89374e+06	630357	1.44288e+06
VC0465	Q9KUQ0	Tyrosine--tRNA ligase 1	Cytoplasm	3	30874	33369.5	95088.2	-1.62287	1.57279	-0.112159	0.0951536	35342.6	15458.7	41820.7	42881.2	31273.3	25954.1	98413.1	122746	64105.4
VC0472	Q9KUP3	S-adenosylmethionine synthase	Cytoplasm	4	14506	94773.6	519.83	4.80255	0.899333	-2.70784	1.71969	16751.5	984.455	25781.9	70728.5	79485.4	134107	1192.05	162.437	205.004
VC0475	P0C6R0	Iron-regulated outer membrane virulence protein	Outer Membrane	14	1.61136e+06	951756	289705	2.47563	1.37731	0.759618	0.646186	2.381e+06	1.59102e+06	862064	1.1798e+06	985603	689868	228149	172197	468769
VC0476	P0C6C2	D-erythrose-4-phosphate dehydrogenase	Cytoplasm	8	80037.9	932420	156160	-0.964268	0.639391	-3.54222	2.45905	83708.8	112410	43994.5	1.13006e+06	670749	996448	216971	57180.5	194329
VC0477	P0C6Q3	Phosphoglycerate kinase	Cytoplasm	12	64288.7	293022	4947.56	3.69965	0.704835	-2.18837	0.877558	47824.5	7676.38	137365	479895	83006.2	316165	8533.45	4.77016	6304.46
VC0478	Q9KUN7	Fructose-bisphosphate aldolase	Cytoplasm	12	234925	429539	62562.1	1.90884	1.28003	-0.870589	1.27719	184540	348244	171991	354644	428951	505022	48908.4	115802	22976.1
VC0483	Q9KUN2	Oxidative stress defense protein	Periplasmic Space	15	741520	1.83133e+06	155219	2.25618	1.10747	-1.30433	0.807029	1.0845e+06	875918	264146	2.76289e+06	1.94658e+06	784498	208119	83636.4	173903
VC0485	Q9KUN0	Pyruvate kinase	Cytoplasm	6	42024.1	95208.1	7828.82	2.42431	1.44463	-1.17987	1.78246	58782.8	39702.4	27587.1	114322	89693	81609.5	20214.5	833.025	2438.94
VC0490	Q9KUM5	Plasmid-related protein	Cytoplasm	6	4499.27	15039.1	935.038	2.26657	0.659838	-1.74103	0.346317	768.083	8930.64	3799.08	39758.8	4166.56	1192.02	400.358	2048.06	356.7
VC0517	Q9KUK1	RNA polymerase sigma factor RpoD	Cytoplasm	3	58.5434	6071.44	1582.36	-4.75618	0.40852	-6.69637	0.442908	0.01	175.63	0.01	17728.2	471.695	14.4219	0.01	4747.09	0.01
VC0520	P66532	30S ribosomal protein S21	Cytoplasm	4	21691	21657.8	1210.78	4.16283	0.978625	0.00219654	0.000957806	29236.8	33575.9	2260.26	17052.9	15128.5	32792.1	844.782	2165.19	622.381
VC0533	Q9KUI7	Lipoprotein NlpD	Outer Membrane	17	1.4431e+06	329608	287902	2.32552	0.470898	2.13035	0.450523	619651	157937	3.55172e+06	378707	385083	225034	285946	298824	278938
VC0543	P45383	Protein RecA	Cytoplasm	3	20425.9	59971.5	407.827	5.6464	2.00869	-1.55388	0.719497	13271.9	28179.1	19826.6	106374	21778.4	51762.4	945.835	0.01	277.646
VC0545	Q56648	Alanine--tRNA ligase	Cytoplasm	6	21072.9	211890	160370	-2.92794	0.870542	-3.32985	1.87657	12792.3	28688.7	21737.8	142307	197816	295545	120779	304245	56086.3
VC0548	Q9KUH3	Translational regulator CsrA	Cytoplasm	4	21248.1	13213.9	11.2316	10.8858	1.65449	0.68526	0.466009	18274.3	12935	32534.9	5172.95	13274.7	21194	0.01	33.6949	0.01
VC0554	Q9KUG7	Protease, insulinase family/protease, insulinase family	Unknown	43	1.48387e+06	1.17269e+06	415710	1.83571	2.20607	0.339536	0.591445	1.39387e+06	1.19441e+06	1.86333e+06	1.0589e+06	1.03431e+06	1.42488e+06	379376	500432	367321
VC0560	Q9KUG1	Signal recognition particle protein	Cytoplasm	2	5064.88	30949.1	3864.6	0.390094	0.0841719	-2.61126	1.8656	658.976	1390.61	13145	33415.6	21973.6	37458.1	1103.92	9902.66	587.219
VC0561	Q9KUG0	30S ribosomal protein S16	Cytoplasm	2	17799.5	26177.9	10362.3	0.780575	0.222362	-0.556478	0.288553	13538.9	37194.2	2665.47	33793.5	14773.6	29966.8	4639.73	0.01	26447.1
VC0562	Q9KUF9	Ribosome maturation factor RimM	Cytoplasm	3	129.939	20162.7	8.03622	4.01478	0.74682	-7.27817	3.13371	25.7452	89.7755	274.297	19830.7	16622.8	24034.7	0.01	0.01	24.1087
VC0564	Q9KUF7	50S ribosomal protein L19	Cytoplasm	4	222933	851785	32425.5	2.78139	0.41418	-1.93388	0.596409	29070	613154	26574.3	614791	255473	1.68509e+06	24301.8	60420.9	12553.8
VC0566	Q9KUF5	Periplasmic serine endoprotease DegP-like O	Periplasmic Space	27	1.07432e+06	1.07025e+06	517614	1.05347	1.14069	0.00546653	0.00614775	1.27681e+06	655805	1.29033e+06	1.06731e+06	973977	1.16947e+06	625658	329912	597272
VC0570	Q9KUF1	50S ribosomal protein L13	Cytoplasm	10	436862	1.10754e+06	136087	1.68265	0.899833	-1.34211	1.49641	230607	739075	340906	874709	1.09393e+06	1.35397e+06	121018	108769	178475
VC0571	Q9KUF0	30S ribosomal protein S9	Cytoplasm	7	939626	1.83045e+06	25867.8	5.18285	1.83351	-0.962042	0.990366	552643	1.32155e+06	944687	2.13483e+06	1.11582e+06	2.24071e+06	14772.7	28158.6	34672.2
VC0576	Q9KUE5	Stringent starvation protein A	Cytoplasm	4	924.128	34800.4	544.59	0.762852	0.233621	-5.23489	2.65699	1983.88	330.142	458.363	44406.8	30616.5	29377.9	1240.7	89.7414	303.329
VC0578	Q9KUE3	Hemolysin, putative	Periplasmic Space	11	543401	787702	154875	1.81091	1.46531	-0.535633	0.427406	571758	721096	337348	425689	760805	1.17661e+06	258025	99904.5	106696
VC0581	Q9KUE0	Penicillin-binding protein activator LpoA	Outer Membrane	35	1.05842e+07	9.68582e+06	6.41929e+06	0.721427	0.579658	0.127967	0.179545	1.04199e+07	1.35311e+07	7.80164e+06	7.89984e+06	1.10681e+07	1.00896e+07	6.10592e+06	1.83689e+06	1.13151e+07
VC0589	Q9KUD3	ABC transporter, ATP-binding protein	Cytoplasmic Membrane	2	2295.08	20790.2	248.673	3.20602	0.410626	-3.17932	1.62947	256.826	113.859	6514.55	14172.3	18223.8	29974.5	165.557	579.241	1.22237
VC0592	Q9KUD0	3-methyl-2-oxobutanoate hydroxymethyltransferase	Cytoplasm	3	309989	228857	19400.6	3.99801	2.36121	0.437771	0.481543	220912	317143	391913	160361	190893	335317	32482.3	16601.5	9118.01
VC0594	Q9KUC8	Poly(A) polymerase I	Cytoplasm	6	18898.8	28953.1	9502.27	0.992007	0.526967	-0.615403	0.32965	16898.6	29126.4	10671.5	18058.4	17203.5	51597.3	425.167	19935.4	8146.2
VC0602	Q9KUC0	Penicillin-binding protein 1B	Cytoplasmic Membrane	2	1374.37	9297.62	2091.25	-0.605811	0.114727	-2.75854	0.775907	947.023	3067.25	108.855	11674.3	371.366	15847.2	0.01	6273.75	0.01
VC0603	Q9KUB9	PNPLA domain-containing protein	Outer Membrane	9	286863	220388	355169	-0.308144	0.109162	0.380316	0.586484	261914	266315	332358	130718	255739	274707	95807.4	803481	166219
VC0604	Q9KUB8	Aconitate hydratase B	Cytoplasm	8	1.4899e+06	381076	35816.6	5.37843	1.58047	1.96707	1.21685	1.14606e+06	2.33026e+06	993394	276070	354896	512261	55555.5	25106	26788.2
VC0608	Q9KUB5	Iron(III) ABC transporter, periplasmic iron-compound-binding protein	Periplasmic Space	11	1.6841e+06	1.12312e+06	357784	2.23482	2.09334	0.584469	0.968208	2.11165e+06	1.36013e+06	1.58053e+06	1.34003e+06	1.20557e+06	823757	317050	114228	642074
VC0612	Q9KUB1	Cellobiose/cellodextrin-phosphorylase, putative	Cytoplasmic Membrane	5	1595.31	18671.1	3240.24	-1.02244	0.206676	-3.54917	1.21896	528.566	1816.28	2441.07	31099.5	16083.9	8829.9	269.84	159.628	9291.25
VC0616	Q9KLX5	GTP cyclohydrolase 1	Cytoplasm	7	263065	632831	159332	0.723383	0.691972	-1.2664	2.20011	178319	316573	294301	564545	590235	743712	53405.9	204898	219692
VC0622	Q9KUA1	Histidine kinase	Cytoplasmic Membrane	2	14586.9	13417.5	65805.3	-2.17351	0.890769	0.120514	0.0971886	21458.3	15257.9	7044.56	11373.8	14961.4	13917.3	111881	20173.6	65360.9
VC0626	Q9KU97	Glutamate-1-semialdehyde 2,1-aminomutase	Cytoplasm	2	2276.49	26013.3	67.8962	5.06695	0.930628	-3.51466	1.90925	793.518	4442.2	1593.74	24155.8	17788.8	36095.2	203.689	0.01	0.01
VC0631	Q9KU92	Tyrosine--tRNA ligase 2	Cytoplasm	2	127.739	340.661	0.01	13.6405	0.920783	-1.41574	0.26134	172.668	0.01	210.548	45.417	976.567	0.01	0.01	0.01	0.01
VC0633	P0C6Q6	Outer membrane protein U	Outer Membrane	63	3.33218e+09	3.00706e+09	3.46235e+09	-0.0566391	0.0735742	0.147357	0.603243	3.44228e+09	3.49095e+09	3.06332e+09	3.40074e+09	2.8461e+09	2.77433e+09	2.50726e+09	3.25465e+09	4.62515e+09
VC0635	Q9KU88	CRM domain-containing protein	Cytoplasm	5	56315.5	244229	3735.65	3.91395	2.70664	-2.11664	2.40594	46253.5	67817.8	54875	204682	223135	304871	0.01	11206.9	0.01
VC0637	Q9KU86	ATP-dependent zinc metalloprotease FtsH	Cytoplasmic Membrane	2	160574	41086.8	6594.64	4.60572	1.69875	1.96648	1.3582	139604	239205	102914	43741	49321.1	30198.3	17800	987.458	996.418
VC0639	Q9KU84	Phosphoglucosamine mutase	Cytoplasm	4	109287	176391	1461.89	6.22403	1.01807	-0.690655	0.322411	183013	14653.9	130193	306794	69761.9	152618	1698.59	1711.02	976.07
VC0643	Q9KU80	Translation initiation factor IF-2	Cytoplasm	4	12956.2	20781.4	13423	-0.0510868	0.0158941	-0.681645	0.244291	7903.27	2912.92	28052.3	7724.28	14067.9	40552.1	2738.52	23436.4	14094.2
VC0646	Q9KU77	30S ribosomal protein S15	Cytoplasm	4	143194	2.27684e+06	69175.1	1.04965	0.43333	-3.99099	2.80217	60899.2	96543.9	272139	2.35307e+06	1.773e+06	2.70444e+06	42885.4	134633	30006.8
VC0647	Q9KU76	Polyribonucleotide nucleotidyltransferase	Cytoplasm	23	3.49607e+06	2.01404e+06	210841	4.05151	5.1549	0.79564	2.52288	3.43989e+06	3.42695e+06	3.62136e+06	1.68338e+06	1.92382e+06	2.43492e+06	229050	49142.4	354329
VC0648	Q9KU75	Lipoprotein NlpI	Cytoplasmic Membrane	10	1.85498e+06	2.3302e+06	238915	2.95683	1.96019	-0.329047	0.413239	1.63531e+06	1.38224e+06	2.54739e+06	2.79254e+06	2.52492e+06	1.67313e+06	204908	371266	140570
VC0664	Q9KU60	Lysine--tRNA ligase	Cytoplasm	18	34258.6	561145	6453.24	2.40844	1.43091	-4.03382	2.43795	18715	48901.3	35159.5	443565	511473	728396	8638.6	8985.67	1735.45
VC0665	Q9KU59	Sigma-54 dependent transcriptional regulator	Cytoplasm	2	7423.29	985.843	1954.58	1.92483	1.56905	2.91264	3.16813	7505.52	8149.38	6614.98	1259.77	0.01	1697.76	5034.07	406.388	423.281
VC0672	Q9KU52	Phosphoenolpyruvate--protein phosphotransferase	Cytoplasm	2	213590	143407	1.49061e+06	-2.80298	1.04155	0.574729	0.334675	214626	79188.8	346956	145631	209548	75042.9	1.22273e+06	2.58542e+06	663672
VC0682	Q9KU47	Isoleucine--tRNA ligase	Cytoplasm	17	79428.9	363156	34706.8	1.19444	1.13244	-2.19285	1.62033	64699	70097.2	103490	407420	209348	472701	59370.2	10667	34083.2
VC0688	Q9KU41	Lipoprotein	Unknown	4	450279	262889	100888	2.15806	0.551892	0.776365	0.258816	258866	103967	988004	394506	312680	81479.7	36845.7	231842	33976.7
VC0705	Q9KU24	Bifunctional chorismate mutase/prephenate dehydratase	Cytoplasm	2	2118.74	502.806	81.3188	4.70363	0.416824	2.07533	0.307821	0.01	77.1525	6279.08	1508.42	0.01	0.01	0.01	61.5012	182.455
VC0706	Q9KU23	Sigma-54 modulation protein, putative	Cytoplasm	3	13997.3	108492	1081.72	3.69335	2.01534	-2.9544	2.00758	11752.9	19223.2	11015.9	136769	69239.2	119467	343.359	2901.8	0.01
VC0708	Q9KU21	Outer membrane protein assembly factor BamD	Outer Membrane	13	247613	416869	123440	1.00428	1.83559	-0.751507	2.55502	203377	288126	251336	422809	401177	426621	97226.8	156610	116483
VC0723	Q9KU07	Polyphosphate kinase	Cytoplasmic Membrane	4	713.85	4748.79	1958.89	-1.45653	0.315571	-2.73403	1.0819	307.339	272.434	1561.78	1359.94	6706.17	6180.25	711.797	5054.3	110.588
VC0731	Q9KTZ9	Alkyl hydroperoxide reductase C	Cytoplasm	6	522871	537281	72326.6	2.85385	2.11182	-0.0392218	0.0349268	547267	658483	362862	706152	331414	574278	126248	27416.4	63315.8
VC0736	Q9KTZ4	Isocitrase lyase	Cytoplasm	4	42602.3	194465	31202.7	0.449236	0.299672	-2.19052	3.65956	28958.7	53757.7	45090.3	185208	184813	213374	8502.49	55639.8	29465.8
VC0741	Q9KTY9	Queuine tRNA-ribosyltransferase	Cytoplasm	2	134361	5106.94	11383.4	3.56116	0.893659	4.71749	0.944633	243610	22548.9	136925	0.01	517.567	14803.2	11607	2.32709	22540.9
VC0748	Q9KTY2	Cysteine desulfurase IscS	Cytoplasm	11	36355.3	343673	22057.9	0.720852	0.266283	-3.24081	1.80651	11867.7	69887.2	27311.1	272558	266672	491789	12801.2	47031.2	6341.13
VC0755	Q9KTX5	Peptidase B	Cytoplasm	16	1.26087e+06	1.55572e+06	140722	3.1635	2.77288	-0.303168	0.792605	1.17763e+06	1.06251e+06	1.54247e+06	1.4978e+06	1.43231e+06	1.73706e+06	190133	68893.8	163138
VC0759	Q9KTX1	4-hydroxy-3-methylbut-2-en-1-yl diphosphate synthase (flavodoxin)	Cytoplasm	2	134.824	35573.5	316.314	-1.23047	0.397136	-8.04382	1.88309	196.85	0.01	207.622	46232.1	19166	41322.4	0.409227	321.027	627.507
VC0760	Q9KTX0	Histidine--tRNA ligase	Cytoplasm	2	48.9689	3042.5	14.4371	1.76183	0.435337	-5.95698	0.910487	105.708	0.01	41.1987	135.732	3643.41	5348.36	43.3112	0.01	0.01
VC0761	Q9KTW9	Ancillary SecYEG translocon subunit	Unknown	3	11872.3	77450.7	56684.7	-2.2554	0.420269	-2.70572	2.17005	7951.77	27573.9	91.248	96565.7	64330.1	71456.1	25139.3	0.01	144915
VC0762	Q9KTW8	Outer membrane protein assembly factor BamB	Outer Membrane	16	6.58006e+06	6.44426e+06	1.91765e+06	1.77876	1.37687	0.0300867	0.0295741	8.82449e+06	6.74385e+06	4.17185e+06	7.91244e+06	5.37884e+06	6.0415e+06	1.94843e+06	465798	3.33871e+06
VC0763	Q9KTW7	GTPase Der	Cytoplasmic Membrane	3	2470.58	30423.8	17.0651	7.17749	0.426859	-3.62204	2.66675	30.4997	0.01	7381.23	25923.4	28916	36432.1	0.01	51.1952	0.01
VC0767	Q9KTW3	Inosine-5'-monophosphate dehydrogenase	Cytoplasm	10	210529	408719	910751	-2.11304	0.359845	-0.95709	1.26617	211222	195182	225183	270528	437383	518244	2.53039e+06	22978.8	178880
VC0768	Q9KTW2	GMP synthase [glutamine-hydrolyzing]	Cytoplasm	8	218433	166791	7832.12	4.80167	2.37294	0.389149	0.427898	275011	227447	152842	240529	140394	119449	4405.48	18265	825.908
VC0826	P29485	Toxin coregulated pilus biosynthesis protein P	Cytoplasmic Membrane	2	250.322	17274.7	129.748	0.94848	0.160568	-6.10888	0.422805	0.01	0.01	750.966	51625.6	0.01	198.512	0.01	389.243	0.01
VC0837	P0C6Q5	Toxin coregulated pilus biosynthesis protein F	Outer Membrane	5	176986	31727.3	136.912	10.3363	1.25593	2.47985	1.02033	166194	296474	68288.6	18139.6	26060.9	50981.4	32.6927	154.032	224.011
VC0844	H9L4S5	Accessory colonization factor AcfA	Outer Membrane	3	15882.6	7432.62	7829.16	1.02058	0.342047	1.09547	0.523999	5768.47	26562.4	15317	76.889	9731.59	12489.4	23167	0.01	320.483
VC0855	O34241	Chaperone protein DnaK	Cytoplasm	4	8664.81	59729.9	338.586	4.67755	0.609881	-2.78518	1.55763	5176.32	249.271	20568.8	66591.6	33155.1	79443.1	243.567	0.01	772.192
VC0856	O34242	Chaperone protein DnaJ	Cytoplasm	8	21483.9	358833	25164.9	-0.228156	0.0535556	-4.06198	1.13451	13686.2	23904.1	26861.3	122139	348339	606022	985.808	71831.3	2677.43
VC0869	Q9KTN2	Phosphoribosylformylglycinamidine synthase	Cytoplasm	2	67011.9	40601.9	82962.5	-0.308049	0.0780068	0.722869	0.392903	62608	49073.9	89353.6	0.01	33356.1	88449.6	224356	0.01	24531.5
VC0873	Q9KTM9	Inner membrane protein	Cytoplasmic Membrane	9	42481.7	638615	23592.5	0.848554	0.192263	-3.91002	2.0364	108842	17762.9	840.007	777892	395761	742193	57557.5	2770.28	10449.5
VC0875	Q9KTM7	Proline--tRNA ligase	Cytoplasm	7	9195.11	43519.3	1210.67	2.92465	0.37042	-2.24272	0.455607	309.341	53.5371	27222.5	400.792	25996	104161	1903.07	1168.89	560.034
VC0900	Q9KTK2	GGDEF family protein	Cytoplasmic Membrane	2	301.01	6258.86	2646.69	-3.13652	0.369552	-4.3781	2.10952	741.685	45.882	115.461	8435.99	5974.88	4365.71	0.01	7940.07	0.01
VC0905	Q9KTJ7	Probable D-methionine-binding lipoprotein MetQ	Cytoplasmic Membrane	4	406008	441638	137993	1.55691	1.23361	-0.121359	0.140987	475299	482478	260247	487363	512398	325155	273870	108035	32075.1
VC0911	Q9KTJ1	Trehalose-6-phosphate hydrolase	Cytoplasm	3	35261.4	113571	457.117	6.26942	2.39545	-1.68745	3.05306	39861	23632.1	42291.1	111365	103439	125908	430.256	591.161	349.933
VC0928	Q9KTH4	RbmA protein	Extracellular Region	11	2.20012e+06	2.95809e+06	1.51358e+06	0.539612	0.330855	-0.427086	0.331452	3.03775e+06	1.40943e+06	2.15319e+06	4.56376e+06	2.40929e+06	1.90123e+06	301716	1.46746e+06	2.77158e+06
VC0930	Q9KTH2	Hemolysin-related protein	Extracellular Region	26	1.60716e+06	402493	4.2207e+06	-1.39297	0.546005	1.99748	3.76447	1.74324e+06	1.57551e+06	1.50273e+06	502419	384588	320473	3.22757e+06	1.15606e+06	8.27846e+06
VC0935	Q9KTG7	Capsular polysaccharide synthesis enzyme CpsB	Outer Membrane	7	300249	140281	6913.76	5.4405	2.14104	1.09784	1.17862	384282	327669	188795	120127	108007	192709	6599.71	6223.49	7918.09
VC0942	Q9KTG0	Lipoprotein	Unknown	16	2.1985e+08	5.02774e+07	2.5662e+07	3.0998	2.66394	2.12952	2.50487	2.67056e+08	2.17919e+08	1.74576e+08	5.3901e+07	5.08039e+07	4.61271e+07	3.24326e+07	1.02129e+07	3.43405e+07
VC0947	Q9KTF5	Serine-type D-Ala-D-Ala carboxypeptidase	Cytoplasmic Membrane	20	222544	2.83565e+06	105975	1.07037	0.717629	-3.67152	3.42022	295903	217228	154501	2.85215e+06	2.42466e+06	3.23014e+06	221505	9272	87147.1
VC0948	Q9KTF4	Endolytic peptidoglycan transglycosylase RlpA	Cytoplasmic Membrane	14	2.03272e+06	2.0534e+06	239365	3.08613	2.45014	-0.0146053	0.0233859	1.8402e+06	2.59463e+06	1.66333e+06	1.99558e+06	1.95989e+06	2.20473e+06	343668	138809	235618
VC0954	Q9KTE8	LPS-assembly lipoprotein LptE	Outer Membrane	23	2.08626e+06	1.77816e+06	782396	1.41495	2.48135	0.230537	0.756129	1.8683e+06	1.93224e+06	2.45825e+06	1.76565e+06	1.7662e+06	1.80263e+06	678545	964016	704628
VC0956	Q9KTE6	Leucine--tRNA ligase	Cytoplasm	2	83167.3	64577.2	9211.2	3.17458	1.37473	0.364991	0.299696	67298.2	50451.2	131753	55511.6	67985.5	70234.4	16449.3	2158.68	9025.66
VC0959	Q9KTE3	Magnesium and cobalt efflux protein CorC	Cytoplasmic Membrane	3	1.35019e+06	275790	141615	3.25312	2.19423	2.29152	2.12022	1.77377e+06	1.20487e+06	1.07193e+06	298226	275075	254070	33239.1	307861	83745.5
VC0961	Q9KTE1	PhoH family protein	Cytoplasm	3	11509.9	107362	4712.95	1.28817	0.872979	-3.22152	1.84897	7527.71	8616.13	18385.7	71076.8	101621	149389	6642.8	4671.52	2824.53
VC0964	Q9KTD8	PTS system, glucose-specific IIA component	Cytoplasmic Membrane	3	3786.64	96919.9	3073.1	0.301408	0.092393	-4.67767	1.42716	5698.75	2209.98	3451.2	157600	65419.4	67739.9	8181.09	272.485	765.715
VC0968	Q9KTD4	Cysteine synthase	Cytoplasm	2	68088.4	27102	35052.9	0.957863	0.361211	1.329	0.515054	11496.7	72942	119827	53018.3	0.01	28287.8	14793.2	11935.4	78430.2
VC0972	Q9KTD0	Porin, putative	Outer Membrane	18	1.75194e+06	2.42576e+06	1.31753e+07	-2.91081	0.874952	-0.469488	0.636712	2.28176e+06	2.07798e+06	896069	2.60406e+06	2.65235e+06	2.02088e+06	8.4247e+06	5.8892e+06	2.52119e+07
VC0973	Q9KTC9	Lipoprotein	Unknown	13	9.02313e+06	8.38538e+06	4.68734e+06	0.944859	0.93894	0.105751	0.211833	1.01306e+07	1.02473e+07	6.69151e+06	8.45356e+06	8.43177e+06	8.27081e+06	1.82972e+06	8.06183e+06	4.17045e+06
VC0976	Q9KTC6	Protein QmcA	Unknown	3	117.076	3348.39	236.039	-1.01105	0.296191	-4.83749	0.612235	18.9986	3.922	328.308	2094.01	7927.45	23.7194	288.726	0.01	419.392
VC0977	Q9KTC5	Thioredoxin domain-containing protein	Cytoplasm	2	809.912	28900.5	4134.34	-2.35172	1.47649	-5.15718	2.31462	830.397	671.343	927.997	31663.3	19241.8	35796.4	2052.05	5166.91	5184.05
VC0995	Q9KTA8	PTS system, N-acetylglucosamine-specific IIABC component	Cytoplasmic Membrane	2	0.01	1920.1	632.045	-15.9476	0.427235	-17.5507	0.631222	0.01	0.01	0.01	0.01	4573.69	1186.6	1896.14	0.01	0.01
VC0997	Q9KTA6	Glutamine--tRNA ligase	Cytoplasm	3	283.485	1398.53	1458.31	-2.36257	0.331544	-2.30298	0.73358	179.741	260.853	409.862	599.136	817.053	2779.41	0.01	4374.93	0.01
VC1000	Q9KTA3	Acetyl-coenzyme A carboxylase carboxyl transferase subunit beta	Cytoplasm	3	444.977	7243.75	96.2845	2.2085	0.780541	-4.02491	1.39258	721.45	557.036	56.4459	10212.5	8729.59	2789.14	163.527	125.326	0.01
VC1015	Q9KT88	Ion-translocating oxidoreductase complex subunit C	Cytoplasmic Membrane	3	66879.2	190413	20123.9	1.73264	0.902639	-1.50951	1.8573	65189.6	101765	33682.5	181972	232085	157181	8473.44	3830.77	48067.6
VC1021	Q9KT84	Regulatory protein LuxO	Cytoplasm	2	1162.29	37183.7	172.053	2.75529	0.916232	-5	0.843736	284.549	1913.5	1288.83	71440	37310	2801.22	0.01	0.01	516.16
VC1033	Q9KT72	Cation transport ATPase, E1-E2 family	Cytoplasmic Membrane	2	1588.77	618.681	45040.2	-4.82502	0.409593	1.36081	0.400061	0.01	1464.03	3302.29	1295	561.043	0.01	135121	0.01	0.01
VC1034	Q9KT71	Uridine phosphorylase	Cytoplasm	9	1.85656e+06	1.02965e+06	581683	1.67433	1.65681	0.850473	1.21372	2.22028e+06	2.0863e+06	1.2631e+06	1.24986e+06	869998	969100	256034	600948	888066
VC1039	Q9KT66	AsmA protein	Cytoplasmic Membrane	13	19301.6	228171	642.5	4.90891	0.684958	-3.56329	1.52726	13009.3	43197.4	1697.98	300363	279186	104964	1319.04	259.826	348.635
VC1042	Q9KT63	Long-chain fatty acid transport protein	Outer Membrane	15	1.55189e+06	1.82346e+06	1.21636e+06	0.351458	0.561176	-0.232654	1.20299	1.56113e+06	1.57217e+06	1.52237e+06	1.68357e+06	1.75774e+06	2.02909e+06	690132	1.42633e+06	1.53262e+06
VC1043	Q9KT62	Long-chain fatty acid transport protein	Outer Membrane	28	1.04455e+08	9.24732e+07	1.28482e+08	-0.29471	0.299424	0.176835	0.215809	1.25655e+08	1.09859e+08	7.7852e+07	8.5474e+07	1.23773e+08	6.81725e+07	1.78009e+08	7.79828e+07	1.29455e+08
VC1047	Q9KT58	Fatty acid oxidation complex subunit alpha	Cytoplasm	3	260.697	5977.81	547.176	-1.06968	0.562153	-4.5192	2.22207	79.3485	0.01	702.742	8060.98	4693.24	5179.21	541.74	476.787	623
VC1064	Q9KT41	Lipoprotein-related protein	Unknown	12	4.65168e+06	3.90467e+06	3.62209e+06	0.36093	0.397768	0.252554	0.268149	4.45481e+06	6.57598e+06	2.92425e+06	3.29174e+06	3.92767e+06	4.49459e+06	3.61539e+06	3.1443e+06	4.10659e+06
VC1091	Q9KT14	Oligopeptide ABC transporter, periplasmic oligopeptide-binding protein	Periplasmic Space	24	2.92678e+06	5.20165e+06	2.62788e+06	0.155412	0.119284	-0.829656	1.1485	3.79394e+06	2.52757e+06	2.45882e+06	6.28365e+06	5.73759e+06	3.58372e+06	3.45351e+06	1.02135e+06	3.40879e+06
VC1097	Q9KT08	Phosphate acetyltransferase	Cytoplasm	5	22650.3	271917	48456.1	-1.09716	0.646468	-3.58558	3.56703	12414.8	36601.8	18934.1	288877	233297	293577	52683.9	17956.9	74727.6
VC1098	Q9KT07	Acetate kinase 1	Cytoplasm	11	79730.3	308706	77300.3	0.0446543	0.0149235	-1.95304	0.625671	54116	155165	29910.1	23962.3	324044	578111	65420	148088	18393.4
VC1110	Q9KSZ6	Serine--tRNA ligase	Cytoplasm	3	1363.5	11399.3	1018.97	0.42069	0.107933	-3.06299	0.681937	69.738	3179.46	841.319	2323.52	24297.1	7577.13	472.816	2360.68	223.412
VC1119	Q9KSY7	Oxidoreductase, short-chain dehydrogenase/reductase family	Cytoplasm	2	457.524	0.01	151747	-8.37368	0.932055	15.4815	0.433469	0.01	1361.26	11.3169	0.01	0.01	0.01	228827	0.01	226413
VC1126	Q9KSY0	Adenylosuccinate lyase	Cytoplasm	12	176752	325158	2938.15	5.91075	3.32698	-0.879414	2.43973	143596	191899	194760	340187	289818	345471	2498.92	3995.21	2320.32
VC1127	Q9KSX9	High frequency lysogenization protein HflD homolog	Cytoplasmic Membrane	5	17878.2	201344	39825.9	-1.15553	0.35858	-3.49341	1.93768	11724.9	9774.2	32135.6	240988	119513	243532	11763.2	88595.6	19118.8
VC1128	Q9KSX8	tRNA-specific 2-thiouridylase MnmA	Cytoplasm	2	23757.7	3467.33	311.811	6.25165	0.676591	2.77665	0.573525	6859.16	9207.17	55206.7	2817.29	4233.18	3351.51	576.064	318.626	40.7422
VC1141	Q9KSW5	Isocitrate dehydrogenase [NADP]	Cytoplasm	6	632413	94030.3	51635.7	3.61442	0.462837	2.74967	0.42352	62119.5	118904	1.71622e+06	129017	80188.6	72885.5	54561.9	31222.4	69122.6
VC1149	Q9KSV7	Glutamate decarboxylase, putative	Cytoplasm	6	845.741	30991.4	213.064	1.98862	1.5691	-5.19556	2.53506	900.604	580.127	1056.49	25553.7	27181.8	40238.7	420.078	0.01	219.115
VC1154	Q9KSV2	Outer membrane protein beta-barrel domain-containing protein	Outer Membrane	18	6.24627e+08	6.69553e+07	9.02619e+07	2.78887	2.43051	3.22182	2.52535	5.66617e+08	5.13214e+08	7.9405e+08	6.76855e+07	5.13116e+07	8.18688e+07	6.79174e+07	1.25618e+08	7.72499e+07
VC1158	Q9KSU8	Lipoprotein	Cytoplasmic Membrane	3	5049.7	38141.2	7663.15	-0.601626	0.25725	-2.91699	2.21524	4032.52	10869.2	247.352	27489.3	45178	41756.2	9978.1	10503.7	2507.61
VC1162	Q9KSU4	Putative ATP-dependent zinc protease domain-containing protein	Cytoplasm	19	3.20827e+06	1.3683e+06	904537	1.82654	1.49809	1.22941	1.19769	2.44195e+06	3.1778e+06	4.00507e+06	379895	1.39346e+06	2.33155e+06	628845	119937	1.96483e+06
VC1166	Q9KSU0	Aspartate--tRNA ligase	Cytoplasm	2	203.166	31607.3	615.595	-1.59909	0.269689	-7.2812	2.96698	282.024	68.0987	259.376	30227.4	25965.4	38629.1	1832.36	14.4254	0.01
VC1169	Q9KST7	Tryptophan synthase alpha chain	Cytoplasm	2	90185	99409.4	288619	-1.67821	0.610708	-0.140489	0.0598014	82291.3	74279.1	113985	4422.58	183821	109985	502190	11249.5	352417
VC1170	Q9KST6	Tryptophan synthase beta chain	Cytoplasm	4	249.468	27809.7	815.643	-1.70882	0.347888	-6.80042	0.909312	612.947	14.9594	120.496	56096.4	14133.4	13199.4	218.985	114.755	2113.19
VC1179	Q9KSS7	Ribosomal large subunit pseudouridine synthase B	Cytoplasm	23	73261.8	1.44783e+06	62020.2	0.240332	0.177332	-4.30468	2.3379	96507.2	89476.2	33801.8	1.39584e+06	1.06221e+06	1.88542e+06	78790.2	35011.6	72258.8
VC1187	Q9KQW1	Peptidoglycan binding protein CsiV	Unknown	10	9.24592e+06	9.30359e+06	6.2523e+06	0.564431	0.6577	-0.00897079	0.0105996	1.1697e+07	1.00976e+07	5.94312e+06	1.00631e+07	9.55376e+06	8.29389e+06	5.9412e+06	4.447e+06	8.36869e+06
VC1188	Q9KSR8	NAD-dependent malic enzyme	Cytoplasm	17	51913.8	395113	45031.7	0.205173	0.0866286	-2.92807	2.29585	70281.5	54816.3	30643.7	392038	292029	501271	93452.2	5748.23	35894.8
VC1195	Q9KSR1	Lipoprotein, putative	Outer Membrane	11	2.61571e+06	2.42123e+06	2.66824e+06	-0.0286869	0.0310587	0.111464	0.130884	2.84683e+06	2.95406e+06	2.04623e+06	1.81069e+06	2.11862e+06	3.33437e+06	1.80696e+06	2.6845e+06	3.51326e+06
VC1200	Q9KSQ6	Trypsin, putative	Unknown	8	7.57995e+06	973896	586527	3.69192	2.48294	2.96035	2.41353	6.81446e+06	6.19067e+06	9.73471e+06	1.21813e+06	841291	862265	536954	233698	988930
VC1202	Q9KSQ4	Histidine ammonia-lyase	Cytoplasm	13	601044	898670	276097	1.1223	0.756783	-0.580321	0.620629	973276	337054	492801	1.08273e+06	870167	743118	181413	309739	337140
VC1203	Q9KSQ3	Urocanate hydratase	Cytoplasm	10	91452.1	206966	6977.31	3.71234	1.35795	-1.17831	1.71919	113194	33926.5	127235	191061	221992	207844	8792.85	7316.64	4822.44
VC1207	Q9KSP9	DUF3187 family protein	Outer Membrane	2	1868.94	14894.2	6067.71	-1.69895	0.348073	-2.99439	2.29022	2374.5	2054.19	1178.14	10396.3	18098.2	16188	16030.8	1632.96	539.368
VC1250	Q9KSK6	DUF3943 domain-containing protein	Unknown	2	37437.8	80559.7	14545.2	1.36398	1.29952	-1.10556	2.02706	32276.8	27235.9	52800.8	72901.5	89540.7	79236.8	18863.1	9720.8	15051.6
VC1252	Q9KSK4	CinA-like protein	Unknown	2	7717.96	25908.3	1466.21	2.39634	0.343725	-1.7471	0.97047	460.294	61.2481	22632.3	25069.1	18333.5	34322.3	3505.75	892.895	0.01
VC1256	Q9KSK0	Ribonucleoside-diphosphate reductase	Cytoplasm	10	11476.3	104262	36024.5	-1.65034	0.435074	-3.18352	1.63315	8578.81	12612.7	13237.5	82781.5	74154.5	155849	4236.64	83353.9	20482.8
VC1258	Q9KSJ8	DNA gyrase subunit A	Cytoplasm	10	13084.5	78320	1156.61	3.49934	3.60906	-2.58158	2.28878	13010.6	12789.5	13453.3	76665.4	58857.1	99437.4	3029.32	0.01	440.518
VC1264	Q9KSJ2	Iron-regulated protein A, putative	Outer Membrane	5	414805	173553	277518	0.579852	0.292298	1.25706	1.83236	515833	403543	325039	136059	201116	183484	17691.9	627866	186996
VC1266	Q9KSJ0	Imelysin-like domain-containing protein	Unknown	4	116679	73283.5	28071.6	2.05534	0.835311	0.670994	0.377042	171714	157097	21224.7	77076.3	81394.9	61379.2	11578.9	23177.5	49458.5
VC1267	Q9KSI9	Lipoprotein	Cytoplasmic Membrane	3	154705	6022.98	27553.7	2.48919	0.861072	4.68289	1.09096	277981	62788.3	123346	4414.41	5774.05	7880.5	3757.25	76928.5	1975.44
VC1280	Q9KSH6	NodB homology domain-containing protein	Extracellular Region	13	1.37207e+06	189382	1.27704e+06	0.103559	0.0442848	2.85699	2.68973	1.58319e+06	1.48413e+06	1.04891e+06	149693	232115	186338	1.10534e+06	135039	2.59073e+06
VC1288	Q9KSG8	Glucans biosynthesis protein G	Periplasmic Space	6	165830	421219	58688.3	1.49857	2.01759	-1.34487	1.77671	156711	146958	193821	435961	305574	522121	54925	29503.1	91636.8
VC1297	Q9KSF9	Asparagine--tRNA ligase 2	Cytoplasm	10	17741.8	155066	78192.9	-2.13987	0.396402	-3.12764	0.863495	16879.7	31878	4467.7	287742	143693	33762	11276.7	206083	17218.8
VC1306	Q9KSF0	YcjX family protein	Cytoplasm	2	0.01	9241.81	62.2223	-12.6032	0.427163	-19.8178	0.434557	0.01	0.01	0.01	68.4446	198.62	27458.4	0.01	0.01	186.667
VC1318	P06111	Outer membrane protein OmpV	Outer Membrane	12	2.55805e+07	2.94159e+07	1.00186e+07	1.35237	1.87066	-0.201549	0.215317	2.67047e+07	2.93956e+07	2.06413e+07	2.52298e+07	2.09953e+07	4.20225e+07	1.23063e+07	4.78225e+06	1.29671e+07
VC1325	Q9KSD3	Autoinducer 2-binding periplasmic protein LuxP	Periplasmic Space	6	13845.5	36911.3	279993	-4.33785	0.907185	-1.41458	0.948905	14124.8	18079.8	9331.97	21327.4	31035.9	58370.5	412434	6253.74	421292
VC1329	Q9KSC9	Opacity protein-related protein	Outer Membrane	6	1.10957e+06	1.08474e+06	558738	0.989762	0.391105	0.0326579	0.0134741	835432	261207	2.23208e+06	960237	872536	1.42145e+06	477829	762459	435925
VC1334	Q9KSC4	Tricarboxylic transport TctC	Periplasmic Space	4	62204.4	148794	10731.1	2.53522	1.97551	-1.25824	1.08026	56844.5	79607.2	50161.5	123175	221010	102197	24781.4	4721.23	2690.72
VC1362	Q9KS97	Amino acid ABC transporter, periplasmic amino acid-binding protein	Periplasmic Space	11	336366	695919	543190	-0.691425	0.308821	-1.04889	1.38543	304799	154358	549940	622132	738620	727005	741703	50962.6	836904
VC1382	Q9KS77	ATP-dependent helicase HrpA	Cytoplasm	8	236.083	169441	30.5248	2.95157	0.608703	-9.48717	2.37696	0.01	198.539	509.71	221252	121706	165364	0.01	91.5743	0.01
VC1384	Q9KS75	Outer membrane protein beta-barrel domain-containing protein	Outer Membrane	3	493582	489311	1.82714e+06	-1.88823	0.63821	0.0125381	0.00582235	585347	792578	102822	717338	471770	278825	3.00073e+06	12740.8	2.46795e+06
VC1407	Q9KS53	ATP-dependent RNA helicase RhlE	Cytoplasm	5	171370	134307	101061	0.761888	0.683944	0.35158	0.304187	155538	100887	257685	107305	125522	170094	95663.7	117928	89590.3
VC1409	Q9KS51	Multidrug resistance protein, putative	Outer Membrane	9	526411	419446	84450.3	2.64002	1.70454	0.327705	0.254667	299242	690815	589177	188612	582368	487358	74396.5	96385.3	82569.2
VC1414	Q9KS46	Metal-dependent carboxypeptidase	Cytoplasm	8	284465	320363	15798.7	4.17035	2.37613	-0.171456	0.248434	367144	214046	272204	296281	390808	274000	35849.5	2552.34	8994.14
VC1420	Q9KS41	Lipoprotein	Unknown	2	6157.36	24425.7	7833.96	-0.347522	0.1617	-1.98812	1.76726	6362.21	4071.61	8038.26	30686	26902.1	15688.9	694.682	13233	9574.23
VC1424	Q9KS37	Putrescine-binding periplasmic protein	Periplasmic Space	4	96314.7	168311	672177	-2.80301	0.874467	-0.805297	1.43017	84830.8	127388	76725.3	194807	135615	174512	352407	1.28428e+06	379843
VC1425	Q9KS36	Putrescine-binding periplasmic protein	Periplasmic Space	8	112121	158106	66030.2	0.763863	0.351838	-0.495836	0.397999	63471.3	101570	171320	84097.1	187125	203095	20870	154691	22529.7
VC1433	Q9KS28	UspA domain-containing protein	Cytoplasm	4	15618.7	80085.4	9011.55	0.793383	0.312886	-2.35823	1.98481	30633.8	1456.34	14766.1	72305.6	65498.5	102452	12454.1	6238.62	8341.95
VC1451	Q9KS12	Multifunctional-autoprocessing repeats-in-toxin	Extracellular Region	4	46433.7	48297.8	292697	-2.65615	0.850806	-0.0567819	0.0478922	46542.6	64762.2	27996.4	38275.3	64273.6	42344.5	366418	32614.8	479059
VC1456	P01556	Cholera enterotoxin subunit B	Extracellular Region	5	371391	8212.07	24431.5	3.92609	1.28948	5.49906	1.34578	193078	615109	305986	13821.2	9186.13	1628.89	25103.6	23518.4	24672.6
VC1481	Q9KS02	Macrodomain Ter protein	Cytoplasm	4	1231.95	12954.6	421.617	1.54706	0.467123	-3.39443	2.26059	794.539	278.428	2622.89	9138.41	13673.6	16051.7	870.444	50.1123	344.293
VC1483	Q9KS00	3-hydroxydecanoyl-[acyl-carrier-protein] dehydratase	Cytoplasm	4	4352.08	8223.86	195.547	4.47644	0.674983	-0.918162	0.549005	9657.73	196.383	3202.14	6138.36	7661.02	10872.2	10.7026	534.785	41.1517
VC1485	Q9KRZ8	DUF3466 family protein	Unknown	27	3.4212e+07	1.20194e+07	1.42947e+07	1.25902	1.12268	1.50914	1.64954	2.95013e+07	4.61599e+07	2.69748e+07	1.17371e+07	1.01109e+07	1.42101e+07	1.41849e+07	4.34194e+06	2.43573e+07
VC1488	Q9KRZ5	Ribosomal RNA large subunit methyltransferase K/L	Cytoplasm	16	239162	94640.7	28638.2	3.06199	1.67753	1.33745	0.885786	242782	140594	334109	40650.2	45611	197661	5941.32	42152.2	37821
VC1492	Q9KRZ1	Uncharacterized protein	Cytoplasm	61	546358	2.26451e+06	479763	0.187525	0.194287	-2.05128	1.26641	530113	481734	627226	3.52882e+06	1.73898e+06	1.52573e+06	587428	620171	231690
VC1494	Q9KRY9	Aminopeptidase N	Cytoplasm	4	426.123	3561.64	56.376	2.91794	0.388643	-3.06342	0.84653	36.2799	17.1523	1224.94	217.359	5326.18	5141.37	126.332	17.9441	24.8515
VC1496	Q9KRY7	Tail-specific protease	Periplasmic Space	31	3.51801e+06	1.7214e+06	2.71337e+06	0.374674	0.257518	1.03118	1.41084	3.76663e+06	2.83119e+06	3.9562e+06	1.09826e+06	1.39924e+06	2.66669e+06	1.31979e+06	5.0882e+06	1.7321e+06
VC1497	Q9KRY6	RNA chaperone ProQ	Cytoplasm	2	3708.14	37455.2	26767.9	-2.8518	0.937373	-3.33645	2.0942	4862.23	1812.28	4449.91	41123.4	24240	47002	7594.65	47242.5	25466.6
VC1507	Q9KRX6	Phospho-2-dehydro-3-deoxyheptonate aldolase	Cytoplasm	5	168.9	4547.26	2597.84	-3.94316	0.394125	-4.75067	1.16585	486.969	19.7307	0.01	5099.57	1262.66	7279.56	0.01	0.01	7793.53
VC1516	Q9KRW8	Iron-sulfur cluster-binding protein	Cytoplasm	2	1623.88	873.058	10029.9	-2.6267	0.4282	0.895333	0.253031	3715.93	0.01	1155.71	748.115	1665.27	205.788	2930.75	26608.7	550.368
VC1519	Q9KRW5	Sulfur carrier protein FdhD	Cytoplasm	2	289994	390116	26594.1	3.44685	0.737836	-0.42788	0.135483	152307	614988	102687	9657.83	394510	766181	44932.5	0.01	34849.8
VC1520	Q9KRW4	ABC transporter, ATP-binding protein	Cytoplasm	4	1975.32	37549	2133.56	-0.111708	0.0427496	-4.24885	1.65971	3490.44	1299.55	1135.97	50170.2	18403	44073.9	857.3	1420.01	4123.38
VC1523	Q9KRW1	PBP domain-containing protein	Unknown	5	52224.2	135173	32968.7	0.663603	0.447631	-1.37202	3.31785	47992.3	42242.6	66437.7	138905	137811	128803	21276.3	66465.9	11163.8
VC1543	Q9KRU1	TPR domain protein	Unknown	2	361.237	827.644	667135	-10.851	0.428033	-1.19614	0.919576	221.23	40.5808	821.9	792.594	856.892	833.445	2652.5	1.99858e+06	176.893
VC1560	Q9KRS6	Catalase-peroxidase	Cytoplasm	9	17456.7	146166	76689.3	-2.13521	0.401919	-3.06573	3.35853	19556.1	20604.3	12209.7	139415	130003	169080	6267.43	22757	201043
VC1563	Q9KRS3	RND efflux pump membrane fusion protein barrel-sandwich domain-containing protein	Cytoplasmic Membrane	2	2126.33	32855.4	26.7008	6.31516	0.67339	-3.9499	3.16685	1135.45	4917.87	325.658	30414	38638.6	29513.5	79.9959	0.01	0.10636
VC1565	Q9KRS1	Outer membrane protein TolC, putative	Outer Membrane	5	317606	159180	25009.3	3.66672	1.55255	0.996579	0.850849	358437	152555	441825	178364	148629	150546	27298	44571.8	3158.14
VC1577	Q9KRQ9	Lipid A biosynthesis lauroyl acyltransferase	Cytoplasmic Membrane	2	25233	57618.8	17524.6	0.525897	0.390913	-1.19123	1.99991	30830	23454.2	21414.7	65380.1	44864.7	62611.6	23939.7	1981.75	26652.5
VC1579	Q9KRQ7	Enterobactin synthetase component F-related protein	Cytoplasmic Membrane	7	39012.5	48577.5	6415.8	2.60421	0.369346	-0.316348	0.0812768	2131.99	2071.65	112834	64793	70482.2	10457.3	6941.7	4396.9	7908.81
VC1590	Q9KRP6	Acetolactate synthase	Cytoplasm	10	32513.9	208722	6641.28	2.29159	0.918862	-2.68245	2.32569	22941.1	57663.6	16937.1	162316	259902	203949	1396.57	13117.7	5409.59
VC1591	Q9KRP5	Oxidoreductase, short-chain dehydrogenase/reductase family	Cytoplasm	3	5887.55	382453	5488.69	0.101234	0.020159	-6.02136	2.68677	1338.55	2015.3	14308.8	310020	352310	485028	751.601	15613.9	100.524
VC1606	Q9KRN0	Uncharacterized protein	Outer Membrane	4	9586.05	31776.1	3800.72	1.33455	0.844749	-1.72894	1.09005	13796.3	10923	4038.82	46518.7	15095.5	33714	1278.43	4415.17	5708.57
VC1612	Q9KRM4	Fimbrial biogenesis and twitching motility protein, putative	Unknown	2	57160.7	73323.4	23190.1	1.30153	0.957665	-0.359235	0.680294	64030.5	68340.8	39110.7	84157.1	71480.9	64332.1	17602.6	2426.81	49540.8
VC1621	Q9KRL6	Agglutination protein	Outer Membrane	32	3.23035e+06	3.46662e+06	2.88759e+06	0.161824	0.0795036	-0.101837	0.109005	4.37717e+06	3.50182e+06	1.81207e+06	3.82534e+06	3.07512e+06	3.49939e+06	994069	5.4306e+06	2.23811e+06
VC1622	Q9KRL5	Outer membrane protein, putative	Outer Membrane	13	1.65808e+06	1.62606e+06	513921	1.6899	1.4823	0.0281349	0.0214999	2.22792e+06	1.08564e+06	1.66069e+06	2.03572e+06	884212	1.95825e+06	389386	361772	790605
VC1644	Q9KRJ6	DUF3103 domain-containing protein	Unknown	2	6316.2	717.073	0	19.2687	0.607723	3.13876	0.527672	6.4065	3531.09	15411.1	594.074	1297.53	259.609	0.01	0.01	0.01
VC1649	Q9KRJ1	Trypsin, putative	Cytoplasmic Membrane	44	2.87796e+08	1.53885e+07	1.11803e+07	4.68537	1.98894	4.22447	1.96613	3.76434e+08	3.15147e+08	1.71808e+08	1.83669e+07	1.61697e+07	1.16289e+07	7.04804e+06	1.18852e+07	1.46075e+07
VC1656	Q9KRI5	EamA domain-containing protein	Cytoplasmic Membrane	2	100.426	25156.6	55.1772	0.863542	0.308343	-7.96906	0.656133	0.01	107.571	193.707	7664.71	59722.2	8082.85	41.6588	96.3899	27.4828
VC1663	Q9KRH9	Heat shock protein HslJ	Unknown	20	1.87364e+07	1.26448e+07	1.49531e+07	0.325404	0.497902	0.567305	1.51405	1.68001e+07	1.85259e+07	2.08832e+07	9.88661e+06	1.33409e+07	1.47067e+07	8.89789e+06	1.91286e+07	1.68327e+07
VC1671	Q9KRH1	Cystathionine beta-lyase	Cytoplasm	4	110098	56267.9	1799.07	5.93545	4.04096	0.968402	1.55832	97238.2	120206	112851	41809.9	41951.7	85042.1	2298.48	697.92	2400.81
VC1678	Q9KRG4	Phage shock protein A	Cytoplasm	3	1123.61	62245.3	1537.25	-0.451475	0.113297	-5.79124	1.99306	722.967	1126.72	1521.13	47702.4	50156.3	88877.1	288.632	4144.65	178.472
VC1703	Q9KRD9	Lipoprotein	Unknown	6	3.86896e+06	3.25693e+06	1.77171e+06	1.12681	2.32578	0.248433	0.760718	3.30123e+06	3.7812e+06	4.52446e+06	3.24857e+06	3.43697e+06	3.08526e+06	1.64836e+06	1.70357e+06	1.96318e+06
VC1709	Q9KRD3	Zinc protease, insulinase family	Unknown	20	1.37448e+06	843083	428141	1.68273	1.22891	0.705145	0.746025	1.52714e+06	1.83307e+06	763251	723910	983404	821935	266365	245792	772265
VC1714	Q9KRC8	Chromosome partition protein MukB	Cytoplasm	14	13533.6	171748	2542.98	2.41198	1.31115	-3.66563	2.22373	5903.44	17427.7	17269.7	141415	143189	230638	3134.2	726.506	3768.23
VC1738/VC1739	Q9KRA3	Enoyl-[acyl-carrier-protein] reductase [NADH] 1	Cytoplasm	4	8559.25	15225.5	1312.35	2.70567	1.32559	-0.831023	0.757439	9884.98	11907.5	3885.32	9196.88	20350.4	16129.3	2941.4	0.01	995.646
VC1755	Q9KR87	ABC_trans_aux domain-containing protein	Unknown	3	36564.3	40281.5	776.08	5.55804	0.869261	-0.139711	0.0671231	5640.61	32444.8	71607.4	41106.9	35561	44176.6	746.248	170.681	1411.31
VC1758	Q9KR84	Integrase, phage family	Cytoplasm	5	12413.5	18953.6	1.74554e+06	-7.13568	0.425403	-0.610651	0.107151	36800.1	233.653	206.676	55650	191.083	1019.62	8716.65	5.22456e+06	3351.54
VC1771	Q9KR72	Helicase/UvrB N-terminal domain-containing protein	Outer Membrane	2	7399.5	3816.41	9800.41	-0.405451	0.0844176	0.955269	0.451646	9443.39	10011.4	2743.7	297.886	8640.62	2510.72	0.01	0.01	29401.2
VC1779	Q9KR64	Sialic acid-binding periplasmic protein SiaP	Periplasmic Space	10	1.1335e+06	1.48325e+06	1.41273e+06	-0.317701	0.170264	-0.38798	0.365331	1.57469e+06	1.22364e+06	602168	1.84025e+06	1.68117e+06	928329	1.43987e+06	445579	2.35273e+06
VC1784	P0C6E9	Sialidase	Extracellular Region	37	1.40604e+07	844993	8.28207e+06	0.763574	0.553267	4.05655	2.94615	1.69895e+07	1.36278e+07	1.15639e+07	616511	962990	955478	4.04751e+06	3.82305e+06	1.69757e+07
VC1834	Q9KR13	Cell division coordinator CpoB	Periplasmic Space	15	6.13056e+06	6.22815e+06	5.0421e+06	0.281994	0.169911	-0.0227855	0.0280602	6.78861e+06	7.13527e+06	4.46778e+06	7.273e+06	6.78792e+06	4.62353e+06	6.22934e+06	651834	8.24513e+06
VC1835	Q9KR12	Peptidoglycan-associated protein	Outer Membrane	4	1.00908e+07	1.28977e+07	7.63676e+06	0.402007	0.328943	-0.354072	0.569965	1.39446e+07	9.40423e+06	6.9235e+06	1.4098e+07	1.30899e+07	1.1505e+07	7.51782e+06	3.74798e+06	1.16445e+07
VC1836	Q9KR11	Tol-Pal system protein TolB	Periplasmic Space	34	1.2408e+07	9.41483e+06	7.28091e+06	0.769075	0.595139	0.398258	0.401467	1.29915e+07	1.73398e+07	6.89254e+06	9.61482e+06	1.08404e+07	7.78926e+06	6.34875e+06	3.7063e+06	1.17877e+07
VC1849	Q9KQZ8	Peptidyl-prolyl cis-trans isomerase	Cytoplasm	2	368.748	68070.5	80585.3	-7.77192	0.749961	-7.52845	0.424588	0.01	927.732	178.511	204198	3.50876	10.0529	72186.3	6.17408	169563
VC1853	Q9KQZ4	UPF0319 protein VC_1853	Unknown	11	147972	228198	105815	0.48378	0.299455	-0.624962	1.24834	132386	132163	179368	185413	274466	224715	115818	5989.2	195639
VC1854	Q9KQZ3	Porin, putative	Outer Membrane	19	1.0134e+07	8.84104e+07	1.73231e+07	-0.773491	0.828718	-3.12619	2.03588	1.12324e+07	9.44501e+06	9.72456e+06	1.02066e+08	1.07719e+08	5.54471e+07	2.41299e+07	1.03362e+07	1.75031e+07
VC1863	Q9KQY4	Amino acid ABC transporter, periplasmic amino acid-binding protein	Periplasmic Space	3	3023.23	12182.8	1790.29	0.756021	0.204215	-2.01082	0.581207	6737.89	0.01	2331.79	0.01	23280	13268.5	1205.41	4165.44	0.01
VC1866	Q9KQY1	Formate acetyltransferase	Cytoplasm	57	1.70247e+06	9.14749e+06	80232.5	4.40729	1.83693	-2.42574	3.06651	1.75292e+06	2.35587e+06	998627	9.27791e+06	7.81913e+06	1.03454e+07	98799.8	33929.7	107968
VC1867	Q9KQY0	Exonuclease	Unknown	4	3.17825e+06	1.46932e+06	3.80018e+06	-0.257833	0.187182	1.11308	2.71579	2.86927e+06	3.03281e+06	3.63267e+06	1.39316e+06	1.53739e+06	1.47742e+06	2.51175e+06	6.29593e+06	2.59284e+06
VC1871	Q9KQX6	UPF0304 protein VC_1871	Cytoplasm	2	6431.37	202141	1032.53	2.6382	0.966174	-4.97418	2.65423	10141	1507.82	7645.24	201016	154348	251058	1405.52	1686.18	5.89677
VC1886	Q9KQW2	Transcription-repair-coupling factor	Cytoplasm	2	125721	110153	512053	-2.02607	0.964498	0.190717	0.716905	139215	112709	125240	112566	119693	98200.1	833748	184542	517871
VC1888	Q9KQW0	Hemolysin-related protein	Extracellular Region	18	4.53028e+06	2.18339e+06	1.05852e+07	-1.22438	0.708591	1.05303	1.86541	4.431e+06	5.2526e+06	3.90724e+06	2.86928e+06	1.49197e+06	2.18893e+06	1.11438e+07	3.59998e+06	1.70119e+07
VC1894	Q9KQV4	Lipoprotein	Periplasmic Space	28	2.21278e+07	1.64631e+07	2.60906e+06	3.08426	1.77966	0.426624	0.483381	2.21203e+07	3.05597e+07	1.37035e+07	1.35285e+07	1.73014e+07	1.85595e+07	3.88455e+06	1.30051e+06	2.64212e+06
VC1895	Q9KQV3	Lipoprotein	Unknown	10	1.44629e+07	8.83384e+06	5.8318e+06	1.31035	2.88673	0.711246	1.46177	1.55885e+07	1.33858e+07	1.44145e+07	1.02386e+07	5.50677e+06	1.07562e+07	4.62226e+06	5.36718e+06	7.50596e+06
VC1896	Q9KQV2	Lipoprotein	Cytoplasmic Membrane	10	1.01382e+06	682861	449443	1.17359	1.20377	0.570138	0.584126	1.31823e+06	1.13133e+06	591898	455429	693568	899585	445884	509549	392897
VC1900	Q9KQU8	Fatty acid metabolism regulator protein	Cytoplasm	6	6419.31	126190	35099.8	-2.45105	0.664847	-4.29711	1.94688	10063.6	4028.66	5165.71	155135	72465.8	150969	16277.8	14995.8	74025.9
VC1903	Q84I33	DNA translocase FtsK	Cytoplasmic Membrane	2	589.423	8971.31	2130.35	-1.85353	0.280574	-3.92795	0.474357	0.01	0.01	1768.27	0.01	24168.5	2745.42	0.01	0.01	6391.06
VC1905	Q9KQU3	Alanine dehydrogenase	Cytoplasm	17	2.08985e+06	1.37933e+06	17997.4	6.8595	2.82857	0.599435	1.20176	2.21154e+06	1.57913e+06	2.47887e+06	1.53328e+06	1.32187e+06	1.28283e+06	22746.6	1701.2	29544.3
VC1914	Q9KQT4	Integration host factor subunit beta	Cytoplasm	2	1452.77	11605.6	5391.75	-1.89179	0.49907	-2.99776	0.693249	708.509	532.875	3116.92	1736.87	8900.7	24179.2	2473.77	12063.7	1637.76
VC1915	Q9KQT3	30S ribosomal protein S1	Cytoplasm	14	100201	451289	191267	-0.932691	0.227512	-2.17115	1.0871	120699	122196	57707.5	450385	191343	712141	19299.7	501072	53430.9
VC1918	Q9KQT0	Peptidyl-prolyl cis-trans isomerse D	Cytoplasmic Membrane	6	22582.4	47011.1	6206.86	1.86321	1.3975	-1.05783	0.944496	22381.5	14603.6	30762	64850	26462.6	49720.7	2917.54	11866.1	3836.9
VC1920	Q9KQS8	Lon protease	Cytoplasm	12	38272.4	6215.62	6836.46	2.48506	0.768209	2.62223	0.776296	67661.1	3407.1	43748.9	12634.9	2006.16	4005.8	3804.6	6536.21	10168.6
VC1921	Q9KQS7	ATP-dependent Clp protease ATP-binding subunit ClpX	Cytoplasm	2	366.271	6272.66	2258.87	-2.62459	1.01211	-4.09806	0.890637	161.458	818.673	118.683	2318.59	12346.7	4152.65	3919.13	1130.4	1727.09
VC1922	Q9KQS6	ATP-dependent Clp protease proteolytic subunit	Cytoplasm	4	1.15811e+06	2.35642e+06	80896.1	3.83957	2.78015	-1.02482	2.94962	1.14982e+06	1.404e+06	920520	2.31704e+06	2.33035e+06	2.42186e+06	20415.2	105630	116643
VC1923	Q9KQS5	Trigger factor	Cytoplasm	4	15435.2	121870	42271.4	-1.45346	0.697637	-2.98107	3.86012	12588.1	20961.1	12756.2	132292	124485	108834	67787.2	9239.79	49787.1
VC1929	Q9KQR9	C4-dicarboxylate-binding periplasmic protein DctP	Periplasmic Space	12	159635	2.7252e+06	32625.5	2.29068	0.805308	-4.09351	1.63943	296590	58118.4	124198	3.43713e+06	3.43502e+06	1.30346e+06	51082.4	104.904	46689.2
VC1942	Q9KQQ6	Bifunctional protein FolD	Cytoplasm	2	20.5769	604.287	0	11.007	0.427001	-4.87595	0.49096	0.01	61.7307	0.01	1634.46	178.404	0.01	0.01	0.01	0.01
VC1950	Q9KQP8	Trimethylamine-N-oxide reductase	Periplasmic Space	7	2118.63	30381.5	7011.33	-1.72624	0.643546	-3.84176	1.52913	2633.79	725.912	2996.17	29658.6	16030.9	45455.1	10772.4	308.075	9953.52
VC1956	Q9KQP2	Lytic murein transglycosylase, putative	Cytoplasmic Membrane	8	21340.9	210713	8550.24	1.31963	2.55238	-3.30358	2.19341	24246.2	18506.6	21269.9	159496	191989	280652	10561.2	7151.21	7938.32
VC1960	Q9KQN8	Cell division inhibitor MinD	Cytoplasmic Membrane	2	1099.98	5738.03	553.786	0.990067	0.28281	-2.38304	0.628206	691.407	2469.67	138.85	0.01	5967.2	11246.9	186.993	1219.07	255.295
VC1962	Q9KQN6	Lipoprotein	Unknown	4	7753.84	154900	23392	-1.593	1.18074	-4.32025	2.82769	10417.9	9043.06	3800.55	175149	117221	172332	17849.4	17158.5	35168
VC1967	Q9KQN1	Methyl-accepting chemotaxis protein	Cytoplasmic Membrane	2	12032.5	85417.9	27086.4	-1.17055	0.556071	-2.82754	1.98026	18165.4	17061.5	870.819	60347.5	83210.9	112695	41642.7	33197.1	6419.53
VC1973	Q9KQM5	1,4-dihydroxy-2-naphthoyl-CoA synthase	Cytoplasm	6	388.863	36911.1	100.711	1.94934	0.963096	-6.56851	1.37962	648.678	171.376	346.537	30255.8	19630.3	60847.1	84.4149	88.9873	128.731
VC1975	Q9KQM3	2-succinyl-5-enolpyruvyl-6-hydroxy-3-cyclohexene-1-carboxylate synthase	Cytoplasmic Membrane	4	17403.2	47428.2	2459.44	2.82319	3.4437	-1.4464	0.607551	16236	19532.3	16441.2	3272.96	72176.8	66834.9	2045.78	4003.43	1329.12
VC1977	Q9KQM1	Alanine transaminase	Cytoplasm	14	264927	1.49831e+06	948172	-1.83955	2.08207	-2.49967	1.01794	372959	350433	71389.1	1.17512e+06	730499	2.58932e+06	1.05606e+06	744765	1.04369e+06
VC1979	Q9KQL9	Deoxyguanosinetriphosphate triphosphohydrolase-like protein 1	Cytoplasm	6	616.642	14033.2	680.381	-0.142048	0.0278351	-4.50834	2.00573	1314.16	0.11303	535.653	11178.3	19788.8	11132.5	1.99434	2015.55	23.6034
VC1985	Q9KQL3	Long-chain-fatty-acid--CoA ligase	Cytoplasm	5	1181.13	55800.6	1711.85	-0.535674	0.135782	-5.56221	1.802	2222.74	1151.35	169.296	81331.4	35158.6	50911.7	204.801	599.697	4331.05
VC1987	Q9KQL1	Outer membrane lipoprotein Slp, putative	Outer Membrane	13	3.82734e+06	3.64573e+06	4.3189e+06	-0.174322	0.182963	0.0701348	0.0476518	4.08463e+06	3.76976e+06	3.62763e+06	1.08126e+06	4.57325e+06	5.28267e+06	4.57149e+06	2.44853e+06	5.93667e+06
VC1988	Q9KQL0	Chromosome segregation ATPase	Unknown	6	914506	374511	704010	0.377397	0.646586	1.28798	3.26122	900869	924919	917731	477018	347760	298755	982618	483891	645522
VC1994	Q9KQK4	Protease 4	Cytoplasmic Membrane	2	228093	93435.2	71264.2	1.67838	0.664412	1.28759	0.632642	189781	407949	86548.7	118145	66465.3	95695.8	31508.9	12220.3	170063
VC2000	Q9KQJ8	Glyceraldehyde-3-phosphate dehydrogenase	Cytoplasm	39	1.31766e+07	2.09689e+07	1.84407e+06	2.83702	2.82681	-0.670267	1.54029	1.10865e+07	1.32009e+07	1.52426e+07	2.0829e+07	1.75762e+07	2.45015e+07	3.46925e+06	703619	1.35934e+06
VC2002	Q9KQJ6	Periplasmic protein	Cytoplasmic Membrane	5	951699	468337	848467	0.165648	0.204022	1.02296	1.12174	740968	850360	1.26377e+06	310757	716059	378195	629410	1.00757e+06	908416
VC2003	Q9KQJ5	rRNA (Guanine-N1-)-methyltransferase	Cytoplasm	2	267.141	12178	1695.89	-2.66668	1.04495	-5.51075	2.29714	189.517	208.666	403.239	10237.9	9859.69	16436.4	2399.3	2267.54	420.835
VC2004	Q9KQJ4	Haem-binding uptake Tiki superfamily ChaN domain-containing protein	Unknown	11	1.90428e+06	815291	216432	3.13726	2.99225	1.22386	2.15366	1.63753e+06	2.23581e+06	1.8395e+06	813902	1.02709e+06	604876	216545	62379	370371
VC2005	Q9KQJ3	Uncharacterized protein	Unknown	15	3.86591e+07	7.49712e+06	7.43438e+07	-0.941467	0.5905	2.3664	1.76868	5.16357e+07	3.95709e+07	2.47708e+07	1.04468e+07	6.78469e+06	5.25991e+06	1.15299e+08	2.65293e+07	8.12029e+07
VC2011	Q9KQI7	Outer membrane protein beta-barrel domain-containing protein	Outer Membrane	7	583469	333405	4.50415e+06	-2.94853	1.28437	0.80738	0.970154	653467	420406	676533	155791	424479	419945	5.15094e+06	1.76978e+06	6.59172e+06
VC2021	Q9KQH7	3-oxoacyl-[acyl-carrier-protein] reductase FabG	Cytoplasm	6	20909.4	170085	13227	0.660638	0.290522	-3.02406	2.03297	9423.71	12222.2	41082.4	171492	117360	221403	10245.3	20125.9	9309.84
VC2030	Q9KQG8	Ribonuclease E	Cytoplasmic Membrane	23	617963	1.71922e+06	564646	0.130174	0.149574	-1.47616	0.79359	378370	671910	803610	1.02709e+06	1.15677e+06	2.9738e+06	499683	645828	548429
VC2033	Q9KQG5	Aldehyde-alcohol dehydrogenase	Cytoplasm	31	96152.6	793508	32662.3	1.55772	0.759895	-3.04484	1.12293	155523	100386	32548.5	620259	400997	1.35927e+06	58198.2	7792.03	31996.7
VC2048	Q9KQF0	VacJ lipoprotein	Outer Membrane	3	342665	177446	253675	0.433817	0.549816	0.949419	2.14764	298787	375038	354171	137534	176538	218266	151807	226785	382433
VC2074	Q9KQC6	Arginine--tRNA ligase	Cytoplasm	2	1498.84	2120.12	8.66353	7.43475	0.434508	-0.500064	0.135248	0.01	60.3284	4436.2	3797.21	1452.49	1110.67	25.9906	0.01	0.01
VC2084	Q9KQB6	Succinate--CoA ligase [ADP-forming] subunit alpha	Cytoplasm	5	169923	74674.4	5515.07	4.94538	0.901987	1.1862	0.465924	110353	61910	337505	119803	68847.6	35372.6	1480.02	13027.2	2038.01
VC2085	Q9KQB5	Succinate--CoA ligase [ADP-forming] subunit beta	Cytoplasm	7	213791	162917	5525.47	5.27408	1.29786	0.392064	0.218141	182071	102342	356960	257236	148834	82682	3555.46	5067.26	7953.68
VC2086	Q9KQB4	Dihydrolipoyllysine-residue succinyltransferase component of 2-oxoglutarate dehydrogenase complex	Cytoplasm	12	141874	2.25584e+06	70968.3	0.99937	0.742751	-3.99099	2.96098	161649	133806	130166	2.70611e+06	2.22364e+06	1.83779e+06	36479.4	155796	20629.2
VC2087	Q9KQB3	Oxoglutarate dehydrogenase (succinyl-transferring)	Cytoplasm	27	328611	886226	311567	0.0768383	0.0194399	-1.43129	1.97527	389140	228650	368043	1.04855e+06	670488	939643	40904.7	886132	7664.12
VC2088	Q9KQB2	Succinate dehydrogenase iron-sulfur subunit O	Cytoplasmic Membrane	2	12008.6	45905.5	5318.91	1.17489	0.674172	-1.93454	1.43087	3779.83	13476.8	18769.2	48310.4	62087	27319	3289	6452.05	6215.69
VC2089	Q9KQB1	Succinate dehydrogenase flavoprotein subunit	Cytoplasmic Membrane	3	21650.8	83914.8	16140	0.423793	0.126845	-1.9545	1.34133	19128.9	7302.53	38521	102985	104262	44497.1	42242.2	1974.85	4202.94
VC2092	Q9KQA8	Citrate synthase	Cytoplasm	9	149550	332003	153586	-0.0384188	0.0171402	-1.15057	1.70832	226302	144231	78115.7	326719	296073	373219	208601	23332.9	228824
VC2118	Q9KQ83	50S ribosomal protein L3 glutamine methyltransferase	Cytoplasm	2	16900.7	66022.9	13588.3	0.314775	0.0729326	-1.96586	0.669377	11042.2	37495.7	2164.17	125584	18174.9	54309.4	442.844	37295.1	3026.9
VC2128	Q9KQ73	Flagellar hook-length control protein FliK, putative	Bacterial-Type Flagellum	46	5.50614e+07	1.26295e+07	7.62759e+07	-0.468434	0.311459	2.12424	1.19602	7.81237e+07	6.43792e+07	2.26813e+07	1.26032e+07	1.34712e+07	1.18141e+07	9.32352e+07	3.23147e+07	1.03278e+08
VC2134	Q9KQ68	Flagellar hook-basal body complex protein FliE	Bacterial-Type Flagellum	7	2.37614e+06	386063	5.34051e+06	-1.16836	1.6825	2.62171	4.74473	2.33525e+06	2.27738e+06	2.5158e+06	466007	331870	360312	3.85631e+06	6.58708e+06	5.57814e+06
VC2140	Q9KQ63	Flagellar hook-associated protein 2	Bacterial-Type Flagellum	56	5.14772e+07	1.27343e+07	2.83034e+07	0.862958	1.05481	2.01522	2.60801	6.21416e+07	4.30952e+07	4.91948e+07	1.46113e+07	1.25896e+07	1.1002e+07	3.49858e+07	1.11202e+07	3.88043e+07
VC2141	P0C6D4	Protein FlaG	Bacterial-Type Flagellum	27	1.00185e+07	2.14378e+06	4.9052e+07	-2.29164	1.02177	2.22444	1.10953	1.49097e+07	1.1415e+07	3.73086e+06	3.10094e+06	1.82464e+06	1.50576e+06	4.9099e+07	1.84975e+07	7.95594e+07
VC2142	P0C6C4	Flagellin B	Bacterial-Type Flagellum	75	1.81827e+07	1.57741e+07	1.61559e+08	-3.15032	1.40743	0.20501	0.241293	2.20644e+07	1.68941e+07	1.55897e+07	1.96801e+07	1.86511e+07	8.99115e+06	1.99158e+08	6.73088e+07	2.18212e+08
VC2143	P0C6C6	Flagellin D	Bacterial-Type Flagellum	99	9.7323e+07	1.40872e+08	1.42904e+09	-3.87768	1.42797	-0.535661	0.443992	1.38324e+08	6.26061e+07	9.10392e+07	1.90982e+08	1.60863e+08	7.07709e+07	2.12917e+09	6.36785e+08	1.52117e+09
VC2144	P0C6C7	Flagellin E	Bacterial-Type Flagellum	17	33080	173349	801411	-4.59851	0.826356	-2.38965	1.0992	48840.2	29114.1	21285.7	292231	113931	113886	1.53106e+06	39636.5	833540
VC2156	Q9KQ48	Outer membrane protein assembly factor BamC	Outer Membrane	27	1.25456e+07	7.29232e+06	3.65955e+06	1.77744	2.0733	0.782727	1.45808	1.46576e+07	1.36521e+07	9.32698e+06	7.75099e+06	6.60081e+06	7.52516e+06	2.29844e+06	3.48431e+06	5.19589e+06
VC2157	Q9KQ47	4-hydroxy-tetrahydrodipicolinate synthase	Cytoplasm	2	779.097	2743.49	116.396	2.74272	0.759536	-1.81587	1.78627	1081.14	1256.15	0.01	2225.2	2747.09	3258.19	50.7356	279.156	19.2957
VC2164	Q9KQ40	Putative beta-barrel assembly-enhancing protease	Periplasmic Space	6	86012.7	89376.3	17860.4	2.26782	0.740614	-0.0553328	0.0268703	55660.6	33402.3	168975	88409.5	88113.7	91605.5	26698.2	14443.6	12439.3
VC2168	Q9KQ36	DUF2066 domain-containing protein	Unknown	13	6.60709e+06	6.41949e+06	4.11027e+06	0.684783	1.11428	0.0415568	0.0561342	6.18287e+06	8.01682e+06	5.62158e+06	7.53432e+06	7.08451e+06	4.63962e+06	3.98161e+06	2.85193e+06	5.49725e+06
VC2174	Q9KQ30	5'-nucleotidase	Outer Membrane	59	1.41659e+07	2.37528e+07	7.66253e+06	0.886527	1.02826	-0.745679	1.48976	1.60274e+07	1.64614e+07	1.00088e+07	2.71002e+07	2.43669e+07	1.97914e+07	8.0136e+06	3.83233e+06	1.11417e+07
VC2175	Q9KQ29	2-dehydro-3-deoxyphosphooctonate aldolase	Cytoplasm	4	8812.49	10527.6	2949.79	1.57875	0.427133	-0.25669	0.0770012	5108.19	1371.91	19957.4	1418.75	20131.4	10032.8	15.9309	4657.61	4175.82
VC2181	P57070	Outer-membrane lipoprotein LolB	Outer Membrane	5	1.55934e+06	862433	509680	1.61327	2.22526	0.854448	2.30434	1.71358e+06	1.63894e+06	1.3255e+06	790939	889830	906529	405859	305222	817959
VC2183	Q9KQ22	Ribose-phosphate pyrophosphokinase	Cytoplasm	8	660267	1.39372e+06	115233	2.5185	1.07398	-1.07782	0.909731	429790	1.13401e+06	416999	1.32119e+06	927434	1.93253e+06	89735.2	171106	84858.4
VC2187	P0C6C5	Flagellin C	Bacterial-Type Flagellum	77	7.1296e+07	8.005e+07	3.93079e+08	-2.46264	1.01386	-0.165944	0.15462	8.79729e+07	7.02285e+07	5.56865e+07	9.76117e+07	1.00189e+08	4.23491e+07	6.11051e+08	1.09072e+08	4.59114e+08
VC2188	P0C6C3	Flagellin A	Bacterial-Type Flagellum	64	1.42053e+08	1.42536e+08	1.29513e+09	-3.18914	2.01633	-0.00643535	0.0054585	1.78238e+08	9.40651e+07	1.53857e+08	1.80003e+08	1.61635e+08	8.59698e+07	1.72096e+09	8.66037e+08	1.2984e+09
VC2190	Q9KQ17	Flagellar hook-associated protein FlgL	Bacterial-Type Flagellum	44	2.80996e+07	1.14783e+07	5.64368e+07	-1.00608	0.643334	1.29164	1.02215	4.09668e+07	2.84681e+07	1.48641e+07	1.36094e+07	1.14029e+07	9.42259e+06	7.95243e+07	2.00648e+07	6.97213e+07
VC2191	Q9KQ16	Flagellar hook-associated protein 1	Bacterial-Type Flagellum	65	2.38217e+07	7.93295e+06	1.99435e+07	0.256362	0.342752	1.58635	2.18903	2.47559e+07	1.83225e+07	2.83869e+07	9.35452e+06	7.85927e+06	6.58507e+06	1.26686e+07	2.32034e+07	2.39585e+07
VC2192	Q9KQ15	Peptidoglycan hydrolase FlgJ	Bacterial-Type Flagellum	21	2.7246e+06	539995	5.63664e+06	-1.04879	1.32216	2.33503	2.56495	3.21756e+06	2.85308e+06	2.10317e+06	584823	579519	455643	5.66815e+06	3.92796e+06	7.31381e+06
VC2193	Q9KQ14	Flagellar P-ring protein	Bacterial-Type Flagellum	6	54648.1	27709.6	644347	-3.5596	2.56864	0.979762	1.91279	61674.1	47169.3	55101	35231.8	19450.2	28446.7	611882	509054	812106
VC2194	Q9KQ13	Flagellar L-ring protein	Bacterial-Type Flagellum	7	680303	558719	1.79329e+06	-1.39836	2.45482	0.284055	0.566206	649514	827900	563496	666692	485418	524048	2.01839e+06	1.47703e+06	1.88444e+06
VC2195	Q9KQ12	Flagellar basal-body rod protein FlgG	Bacterial-Type Flagellum	21	1.4519e+07	2.01186e+06	3.46242e+07	-1.25384	1.38038	2.85134	2.65797	1.59588e+07	1.09648e+07	1.66333e+07	2.04114e+06	2.03842e+06	1.95604e+06	4.37397e+07	2.18985e+07	3.82345e+07
VC2196	Q9KQ11	Flagellar basal-body rod protein FlgF	Bacterial-Type Flagellum	31	1.95265e+07	3.58987e+06	2.03403e+07	-0.058907	0.0467643	2.44343	2.95624	2.22792e+07	1.6001e+07	2.02993e+07	4.39163e+06	3.41302e+06	2.96496e+06	3.1092e+07	1.18969e+07	1.80319e+07
VC2197	Q9KQ10	Flagellar hook protein FlgE	Bacterial-Type Flagellum	46	1.93086e+08	4.93909e+07	5.3332e+08	-1.46644	0.784926	1.96628	1.94612	2.55439e+08	1.57258e+08	1.66559e+08	6.51851e+07	4.79159e+07	3.50717e+07	7.53122e+08	1.38538e+08	7.08298e+08
VC2198	Q9KQ09	Basal-body rod modification protein FlgD	Bacterial-Type Flagellum	46	6.59355e+07	8.43467e+06	2.16895e+08	-1.71857	1.53247	2.96665	1.86659	7.39068e+07	8.45745e+07	3.93253e+07	8.14307e+06	9.11183e+06	8.04912e+06	2.49835e+08	1.30843e+08	2.70009e+08
VC2199	Q9KQ08	Flagellar basal-body rod protein FlgC	Bacterial-Type Flagellum	18	1.94016e+06	593234	1.09677e+07	-2.49901	1.07027	1.7095	1.99294	2.37831e+06	1.39277e+06	2.0494e+06	660145	623379	496178	1.63496e+07	3.25906e+06	1.32944e+07
VC2200	Q9KQ07	Flagellar basal body rod protein FlgB	Bacterial-Type Flagellum	12	1.33943e+07	5.66417e+06	8.17244e+07	-2.61185	0.927305	1.24168	2.3974	1.21197e+07	1.228e+07	1.57831e+07	6.50487e+06	5.74234e+06	4.74529e+06	8.11101e+07	2.25228e+07	1.4154e+08
VC2204	Q9KQ03	Anti-sigma-28 factor	Bacterial-Type Flagellum	22	4.12819e+07	1.1058e+07	5.3296e+07	-0.368516	0.387177	1.90042	1.47292	3.79023e+07	2.71089e+07	5.88345e+07	1.49246e+07	8.6342e+06	9.61513e+06	5.05528e+07	3.89602e+07	7.03749e+07
VC2206	Q9KQ01	Lipoprotein	Unknown	4	1.41187e+06	281537	1.6642e+06	-0.23722	0.223884	2.32621	2.67285	1.49638e+06	1.63371e+06	1.10552e+06	282780	238206	323624	1.8106e+06	890868	2.29113e+06
VC2207	Q9KQ00	FlgO domain-containing protein	Unknown	3	206097	42314.5	555008	-1.42919	0.622344	2.28408	1.20824	332962	142833	142495	40556.9	33166	53220.7	1.00943e+06	173710	481883
VC2208	Q9KPZ9	Flagellar protein FlgT	Cytoplasm	3	549.574	17243.9	17964.2	-5.03058	0.994108	-4.97157	1.79398	593.998	251.613	803.11	13309	12851.5	25571.3	29081.7	1931.9	22879
VC2211	P0C6R1	Vibriobactin receptor	Outer Membrane	7	1.32314e+06	444891	461921	1.51825	1.55004	1.57244	1.70038	1.7726e+06	1.18458e+06	1.01225e+06	389726	415269	529677	411282	298330	676151
VC2212	H9L4T3	Fe3+-citrate ABC transporter substrate-binding protein	Cytoplasm	2	9.02319	4629.21	7.57132	0.253123	0.0864415	-9.00288	1.34077	13.4275	13.4882	0.153837	7813.23	3472.99	2601.42	0.0699429	9.00745	13.6366
VC2213	H9L4R9	Outer membrane protein OmpA	Outer Membrane	25	1.06784e+08	1.64205e+08	8.24065e+07	0.37335	0.310709	-0.620313	1.55359	1.27133e+08	1.00509e+08	9.27113e+07	1.90604e+08	1.47394e+08	1.54617e+08	6.29969e+07	4.25883e+07	1.41634e+08
VC2214	P0C6Q1	Glutamate--tRNA ligase	Cytoplasm	3	99.2027	10791.3	179.032	-0.851548	0.865609	-6.76527	0.612338	39.4917	80.8971	177.219	475.949	5730.65	26167.2	156.04	201.975	179.08
VC2217	Q9KPZ5	Beta-N-acetylhexosaminidase	Outer Membrane	6	30564.3	276430	80215.5	-1.39204	0.546572	-3.17701	2.55502	24207.3	46609.1	20876.4	319305	203671	306315	144981	86551	9114.36
VC2223	Q9KPY9	Pseudouridine synthase	Cytoplasm	2	2981.85	3845.82	561.799	2.40815	0.587902	-0.367079	0.125017	6596.23	1488.24	861.072	2434.33	1758.07	7345.06	832.784	0.01	852.613
VC2225	Q9KPY7	Uracil phosphoribosyltransferase	Cytoplasm	3	4723.32	23745	29.8917	7.3039	0.504338	-2.32985	0.808211	1232.69	99.9439	12837.3	25863.2	5293.21	40078.7	0.01	0.01	89.675
VC2230	Q9KPY2	Phosphoheptose isomerase	Cytoplasm	4	9796.96	37178.1	9914.53	-0.0172727	0.00836198	-1.92404	2.34882	5200.61	6476.11	17714.2	34627.2	42360.9	34546.4	14628.6	7759.78	7355.22
VC2237	Q9KPX5	Membrane-bound lytic murein transglycosylase D	Unknown	9	18731.2	39367.3	1939.72	3.2713	0.655924	-1.07156	0.825243	8887.08	5800.54	41505.9	37666.8	37171.9	43263	0.01	5819.16	0.01
VC2240	Q9KPX2	Probable phenolic acid decarboxylase	Unknown	3	6471.51	11196.7	4730.26	0.452371	0.130367	-0.790829	0.255714	56.9319	4460.19	14897.4	0.01	13683.1	19906.9	6012.72	7687	491.054
VC2248	Q9KPW4	Acyl-[acyl-carrier-protein]--UDP-N-acetylglucosamine O-acyltransferase	Cytoplasm	4	62420.3	327556	30317.2	1.04188	0.659209	-2.39166	2.01552	51157.6	97676.6	38426.7	274988	271980	435698	11813.7	24421.3	54716.5
VC2250	Q9KPW2	UDP-3-O-acylglucosamine N-acyltransferase	Cytoplasm	2	6465.92	90704.8	4862.42	0.411324	0.166312	-3.81024	1.18261	6191.73	3676.91	9529.13	157534	59771.7	54808.4	0.896575	10937	3649.36
VC2251	Q9KPW1	Chaperone protein Skp	Periplasmic Space	10	48868.2	483647	21738.5	1.1686	0.779377	-3.30699	2.71942	21150.7	59202	66251.7	402355	596424	452163	18334.6	36682.3	10198.5
VC2252	Q9KPW0	Outer membrane protein assembly factor BamA	Outer Membrane	35	1.23752e+07	1.03702e+07	3.52012e+06	1.81375	2.70355	0.255007	0.807678	1.34468e+07	1.34624e+07	1.02163e+07	1.11527e+07	9.99735e+06	9.9605e+06	2.68626e+06	3.20968e+06	4.66441e+06
VC2259	Q9KPV3	Elongation factor Ts	Cytoplasm	6	78234.1	201825	32784.5	1.25476	0.512036	-1.36724	0.716048	70039.7	144957	19705.7	254610	287733	63133	34971.5	7929.49	55452.6
VC2260	Q9KPV2	30S ribosomal protein S2	Cytoplasm	13	516427	2.64005e+06	1.58543e+06	-1.61824	1.16678	-2.35393	2.1943	526550	562641	460090	2.32564e+06	2.15059e+06	3.44392e+06	2.37382e+06	1.48779e+06	894697
VC2264	Q9KPU8	UPF0325 protein VC_2264	Cytoplasm	2	560.663	39909.3	153.458	1.86899	0.462985	-6.15334	1.72154	1291.34	75.209	315.437	38868.7	22562.4	58296.9	0.01	260.365	200.009
VC2268	Q9KPU4	6,7-dimethyl-8-ribityllumazine synthase	Cytoplasm	11	2.2191e+06	6.12538e+06	507182	2.1294	1.30268	-1.46482	2.15447	2.9359e+06	2.64207e+06	1.07934e+06	6.80937e+06	5.13787e+06	6.42889e+06	378387	212174	930986
VC2270	Q9KPU2	Riboflavin synthase, alpha subunit	Cytoplasm	9	405509	958658	89722.7	2.17618	2.06434	-1.24128	1.62565	281677	462908	471941	771834	865240	1.2389e+06	133389	64405.9	71372.9
VC2277	Q9KPT5	Xanthine-guanine phosphoribosyltransferase	Cytoplasmic Membrane	2	54967.2	30581.6	5437.12	3.33768	0.8083	0.845883	0.320266	71544.4	93272.4	84.7463	42820.8	3633.71	45290.4	4827.57	0.01	11483.8
VC2279	Q9KPT3	Aminoacyl-histidine dipeptidase	Cytoplasm	4	31978	70392.1	5862.5	2.44761	1.03652	-1.13833	0.95206	17679.6	54282.9	23971.6	73354.5	42830.9	94990.7	5098.21	12294.9	194.44
VC2289	Q9KPS3	FAD:protein FMN transferase	Cytoplasmic Membrane	3	3054.4	29577.8	4273.81	-0.484887	0.162074	-3.27575	1.27241	4504.49	2834.1	1824.6	10095.7	39928.5	38709.2	9520.04	419.368	2882.01
VC2293	P0C6E0	Na(+)-translocating NADH-quinone reductase subunit C	Cytoplasmic Membrane	2	6050.79	45693.4	34052.2	-2.49249	0.362922	-2.91673	1.23828	2853.17	7664.14	7635.05	32910.7	75491.3	28678.2	98343.9	223.095	3589.54
VC2295	Q9KPS1	Na(+)-translocating NADH-quinone reductase subunit A	Cytoplasm	3	12515.5	121214	16088.9	-0.362416	0.0808136	-3.27583	1.53361	18297.3	4351.58	14897.5	167762	137058	58823.5	46165.4	747.809	1353.35
VC2298	Q9KPR8	Lipoprotein, putative	Unknown	7	2.70219e+07	2.19591e+07	1.61242e+07	0.744902	0.554055	0.29931	0.236514	2.17634e+07	4.15675e+07	1.77346e+07	1.44333e+07	2.84578e+07	2.29862e+07	2.00681e+07	6.84686e+06	2.14576e+07
VC2299	Q9KPR7	Peptidyl-prolyl cis-trans isomerase	Periplasmic Space	4	98061.9	52490.6	55209.3	0.828791	0.536855	0.901624	0.656503	137992	89179.1	67014.8	5706.15	76978.2	74787.3	42203.1	14024.1	109401
VC2305	Q9KPR1	Outer membrane protein OmpK	Outer Membrane	11	1.20271e+07	6.9858e+06	2.7108e+06	2.1495	1.89911	0.783787	0.876589	8.16414e+06	1.55305e+07	1.23865e+07	3.84516e+06	7.88588e+06	9.22637e+06	2.62333e+06	3.38171e+06	2.12734e+06
VC2312	Q9KPQ4	Membrane-bound lytic murein transglycosylase A	Outer Membrane	11	736056	433212	149847	2.29633	0.806316	0.764742	0.394231	382587	1.37779e+06	447788	439364	353884	506387	62543.2	40200.7	346798
VC2333	Q9KPN3	Ribosomal protein S6 modification protein-related protein	Cytoplasm	13	34321.4	515710	3356.25	3.35428	0.651859	-3.9094	2.76599	17786.9	8461.51	76715.9	518485	409092	619552	7790.7	910.375	1367.67
VC2342	Q9KPM5	Elongation factor G 2	Cytoplasm	24	68222.7	215110	42004.5	0.699731	0.24461	-1.65674	0.72084	28486	67735.5	108446	57426.4	217681	370222	5665.07	113005	7343.21
VC2345	Q9KPM2	Phosphoserine phosphatase	Cytoplasm	5	125879	378300	2331.91	5.75433	0.923716	-1.58749	0.89222	37297.6	246513	93826.9	399639	167310	567951	3674.36	933.39	2388
VC2347	Q9KPM0	Purine nucleoside phosphorylase DeoD-type 1	Cytoplasm	7	1.05557e+06	578175	408306	1.3703	0.77051	0.86844	1.3386	1.18513e+06	1.23026e+06	751317	647201	643591	443733	40890.6	1.1191e+06	64932.5
VC2361	Q9KPK6	Autonomous glycyl radical cofactor	Cytoplasm	4	5950.77	52693.9	1092.71	2.44484	0.846981	-3.14643	1.82105	1240.58	10260.2	6351.51	33049.9	53356.1	71675.7	2048.28	239.454	990.388
VC2364	Q9KPK3	Bifunctional aspartokinase/homoserine dehydrogenase	Cytoplasm	11	242511	138450	3129.14	6.2762	3.52578	0.808685	0.887925	206455	276628	244449	203610	38561.8	173179	2315.51	865.169	6206.75
VC2376	Q9KPJ1	Glutamate synthase, large subunit	Cytoplasm	4	4757.01	1827.53	582.852	3.02873	0.404359	1.37979	0.251355	13504.4	481.969	284.677	4804.77	172.744	505.078	566.901	796.683	384.972
VC2378	Q9KPI9	Lipoprotein	Unknown	2	26175.4	78538.4	50415.1	-0.945664	0.376433	-1.5852	0.575099	52960.5	21161	4404.72	5234.78	132246	98134.5	86055.5	57665.8	7523.97
VC2386	Q9KPI2	AAA+ domain-containing protein	Cytoplasm	2	154.876	36952	379.126	-1.29124	0.248887	-7.89817	1.18801	0.727939	463.899	0.01	63823	13798.6	33234.5	116.764	1018.92	1.69312
VC2394	Q9KPH4	Protein translocase subunit SecA	Cytoplasmic Membrane	12	125096	194611	89041.6	0.490478	0.157043	-0.637558	0.398007	58021.7	127714	189552	141544	121515	320774	12232.7	243333	11559.1
VC2398	Q9KPH0	Cell division protein FtsA	Cytoplasmic Membrane	2	791.286	19576	3193.93	-2.01307	0.696631	-4.62872	3.24718	526.762	242.952	1604.14	18155.2	17354.2	23218.6	3924.2	280.167	5377.42
VC2412	Q9KPF6	Dihydrolipoyl dehydrogenase	Cytoplasm	39	3.45359e+06	1.3783e+07	290873	3.56963	2.66434	-1.99672	2.20204	4.32561e+06	3.18142e+06	2.85373e+06	1.26269e+07	1.11994e+07	1.75226e+07	319505	173146	379967
VC2413	Q9KPF5	Acetyltransferase component of pyruvate dehydrogenase complex	Cytoplasm	32	640723	5.24899e+06	165189	1.95558	1.99371	-3.03427	2.78146	535526	745379	641265	4.99244e+06	4.3482e+06	6.40633e+06	106811	331151	57605.9
VC2414	Q9KPF4	Pyruvate dehydrogenase E1 component	Cytoplasm	107	4.48574e+06	3.80121e+07	83896.8	5.74058	1.59772	-3.08304	2.88339	4.14748e+06	6.82302e+06	2.48672e+06	3.54627e+07	3.27521e+07	4.58216e+07	62561	121347	67782.5
VC2416	Q9KPF2	2`,3`-cyclic-nucleotide 2`-phosphodiesterase, putative	Periplasmic Space	9	97630.6	108730	11247.5	3.1178	1.04211	-0.155339	0.0614307	116082	153602	23208.1	33467.4	91219.4	201503	3809.12	15828.3	14105.1
VC2418	Q9KPF0	Thiol:disulfide interchange protein	Periplasmic Space	6	313664	338306	56350	2.47673	1.93991	-0.109109	0.185232	247092	285696	408202	366866	317344	330709	20585.2	28208.8	120256
VC2430	Q9KPE0	DNA topoisomerase 4 subunit A	Cytoplasmic Membrane	3	10069.4	31073.9	8766.09	0.19993	0.0440079	-1.62579	0.460047	2117.06	4554.19	23536.8	27680.5	837.404	64703.8	23702.2	2596.11	0.01
VC2436	Q9K2Y1	Outer membrane protein TolC	Outer Membrane	32	2.62475e+07	3.00415e+07	1.47379e+07	0.83265	0.988747	-0.194776	0.395709	2.75384e+07	3.12465e+07	1.99577e+07	3.40061e+07	3.01438e+07	2.59745e+07	1.83059e+07	6.11969e+06	1.97881e+07
VC2443	Q9KPC9	SH3b domain-containing protein	Unknown	2	1830.32	1926.51	0.01	17.4815	0.528403	-0.0745129	0.0129405	0.01	633.162	4857.78	0.01	0.01	5779.54	0.01	0.01	0.01
VC2447	Q9KPC5	Enolase	Extracellular Region	12	504350	1.1204e+06	221789	1.18524	1.65502	-1.15152	0.991374	401377	616525	495149	846947	824691	1.68956e+06	159453	192852	313061
VC2451	H9L4Q9	GTP pyrophosphokinase	Cytoplasm	2	8.41185	28074.4	417.638	-5.63353	0.417115	-11.7045	0.427094	0.01	25.2355	0.01	84223.3	0.01	0.01	0.01	1252.92	0.01
VC2456	Q9KPB7	Porin domain-containing protein	Outer Membrane	5	82519.8	120432	227886	-1.4655	0.529431	-0.545403	0.194879	154238	57836.8	35484.6	243574	21714.9	96007.4	384748	3136.75	295773
VC2458	Q9KPB5	Pyridoxine 5'-phosphate synthase	Cytoplasm	8	1.44664e+06	1.08304e+06	63186	4.51695	2.67325	0.41762	0.799128	1.58536e+06	1.69343e+06	1.06112e+06	957372	1.06593e+06	1.22581e+06	81607.4	30923.8	77026.7
VC2462	Q9KPB1	Signal peptidase I	Cytoplasmic Membrane	4	2680.44	23572.1	935.826	1.51796	0.384559	-3.13677	1.25802	6363.68	1.53033	1676.11	12211.3	37888.1	20616.9	1160.03	677.846	969.599
VC2474	Q9KP99	VisC protein	Cytoplasm	4	8226.87	83994.5	1851.96	2.15128	0.809475	-3.35185	2.021	6277.59	14850.5	3552.57	75095.5	62062.1	114826	0.01	1199.73	4356.15
VC2475	Q9KP98	UbiH protein	Unknown	4	11555	27149.4	10329.9	0.161677	0.0443161	-1.23238	0.840803	8604.57	14659.2	11401.3	16714.9	20901.4	43831.9	1283.56	28877.6	828.663
VC2481	Q9KP92	2-oxoglutarate reductase	Cytoplasm	5	43597	66188.4	1565.69	4.79907	2.21063	-0.602341	1.24229	37812.5	33784.8	59193.6	68868.8	59665.1	70031.3	643.104	371.037	3682.94
VC2482	Q9KP91	Acetolactate synthase	Cytoplasm	11	112240	805941	34226	1.71342	0.758675	-2.84409	1.11398	166901	131873	37945.2	1.26644e+06	881918	269462	88988.2	3421.17	10268.7
VC2484	Q9KP89	Long-chain-fatty-acid--CoA ligase, putative	Cytoplasm	2	9301.58	5562.12	2245.08	2.05083	0.943617	0.741937	0.452004	8375.45	14442.3	5086.98	4310.47	2394.59	9981.29	28.1206	6594.29	112.843
VC2501	P0C6E1	Cytosol aminopeptidase	Cytoplasm	13	266437	229070	45749.3	2.54198	1.87257	0.218006	0.150894	271251	343399	184661	386947	174235	126030	42545.3	4273.93	90428.5
VC2503	Q9KP73	Valine--tRNA ligase	Cytoplasm	4	5690.17	28640.5	230.589	4.62496	3.52433	-2.33158	0.732139	6489.45	4921.45	5659.61	0.01	44693.6	41228	247.707	399.211	44.8498
VC2510	Q9KP66	Aspartate carbamoyltransferase	Cytoplasm	7	104413	45496.7	22275.7	2.22874	1.65421	1.19846	1.21017	75620.2	91747.5	145872	60992.5	43746.9	31750.7	10490.7	19327.7	37008.6
VC2517	Q9KP59	Phospholipid-binding protein MlaC	Unknown	2	148293	121354	487.204	8.24972	1.43599	0.289229	0.127771	135851	236710	72318.7	0.01	186723	177340	0.01	0.01	1461.61
VC2527	Q9KP50	Lipopolysaccharide export system protein LptA	Periplasmic Space	7	109858	93273.2	34371.2	1.67638	1.47541	0.236109	0.455283	101674	138037	89861.6	89716.8	105050	85052.7	66204	1201.3	35708.4
VC2533	Q9KP46	Phosphocarrier protein NPr	Cytoplasm	2	60911.5	217230	663044	-3.44431	0.397656	-1.83442	0.326182	2918.51	71671.6	108144	43572.3	605611	2508.17	1.94216e+06	25876	21099.8
VC2535	Q9KP44	PmbA protein	Cytoplasm	2	349.47	3427.14	165.794	1.07585	0.316178	-3.29358	0.588886	49.105	199.107	800.198	0.01	7856.16	2425.25	92.9339	115.206	289.243
VC2544	Q9KP35	Fructose-1,6-bisphosphatase class 1	Cytoplasm	2	20357.8	39540.4	1750.07	3.54017	1.2196	-0.957717	0.659358	21967	31512.4	7594.06	61095.3	23538.6	33987.2	0.01	5250.21	0.01
VC2548	Q9KP31	Autotransporter assembly factor TamA	Outer Membrane	12	74692.6	105866	42854	0.801543	0.496352	-0.503194	0.706165	66234.1	111914	45930.1	115541	103369	98687.7	29172.3	82381.1	17008.7
VC2562	Q9KP17	2`,3`-cyclic-nucleotide 2`-phosphodiesterase	Periplasmic Space	13	508226	430050	334174	0.604871	1.0654	0.240966	0.674392	512992	450783	560903	353045	440009	497097	405936	194494	402092
VC2570	Q9KP09	50S ribosomal protein L17	Cytoplasm	7	41748.3	1.71294e+06	12572.2	1.73149	0.367514	-5.35863	0.889232	14800.7	5491.97	104952	1.13958e+06	567100	3.43215e+06	32010.4	4847.63	858.638
VC2571	Q9KP08	DNA-directed RNA polymerase subunit alpha	Cytoplasm	14	755559	768988	21935.3	5.10624	3.04769	-0.0254167	0.013648	849764	593116	823798	258189	704921	1.34385e+06	11007.6	4712.94	50085.3
VC2572	Q9KP07	30S ribosomal protein S4	Cytoplasm	16	1.10882e+06	3.80751e+06	661611	0.744969	0.729445	-1.77982	0.989314	832199	1.22447e+06	1.26979e+06	2.15475e+06	2.96029e+06	6.3075e+06	307565	1.12951e+06	547756
VC2573	P66367	30S ribosomal protein S11	Cytoplasm	3	98514.5	256347	2010.08	5.61508	1.76945	-1.37968	0.548949	123983	122007	49553.3	501918	94541.8	172580	3867.75	2158.03	4.45861
VC2574	Q9KP05	30S ribosomal protein S13	Cytoplasm	12	5.8278e+06	1.2629e+07	177166	5.03978	1.07446	-1.11572	0.92953	4.43267e+06	1.06325e+07	2.41821e+06	1.14478e+07	9.25597e+06	1.71833e+07	145040	252898	133560
VC2577	Q9KP03	50S ribosomal protein L15	Cytoplasm	7	174399	933006	48575.3	1.84411	1.42705	-2.41949	1.69988	132254	147821	243121	734498	732836	1.33168e+06	76880.1	5336.56	63509.2
VC2578	Q9KP02	50S ribosomal protein L30	Cytoplasm	2	407.808	7609	41.7684	3.28732	1.32363	-4.22177	0.664029	163.542	547.08	512.802	17429	2372.64	3025.4	0.01	0.01	125.305
VC2579	Q9KP01	30S ribosomal protein S5	Cytoplasm	9	256594	364810	103881	1.30456	0.573185	-0.507658	0.285136	28462.8	389806	351514	303132	228157	563140	156017	104864	50761.3
VC2580	Q9KP00	50S ribosomal protein L18	Cytoplasm	4	30357.1	13279.1	1532.69	4.3076	1.01878	1.19288	0.568421	10766.8	24654.5	55650	12956	10797.2	16084.2	2314.42	326.055	1957.58
VC2581	Q9KNZ9	50S ribosomal protein L6	Cytoplasm	6	652153	1.38702e+06	112935	2.52972	2.29594	-1.0887	1.81409	551773	840597	564088	1.62837e+06	1.0993e+06	1.43338e+06	89772.8	93747	155285
VC2582	Q9KNZ8	30S ribosomal protein S8	Cytoplasm	9	2.97236e+06	5.74777e+06	247227	3.5877	3.77469	-0.951393	1.33584	2.63241e+06	3.12154e+06	3.16313e+06	6.8974e+06	3.84775e+06	6.49817e+06	255563	62071.8	424045
VC2583	Q9KNZ7	30S ribosomal protein S14	Cytoplasm	3	950.067	11739.8	880.327	0.110084	0.0339043	-3.62721	0.461666	1332.44	162.997	1354.77	31912.2	1282.81	2024.47	1955.52	0.01	685.46
VC2584	Q9KNZ6	50S ribosomal protein L5	Cytoplasm	16	181388	1.55635e+06	89671.4	1.01637	1.00545	-3.10102	1.25435	132907	261461	149796	787368	1.35276e+06	2.52893e+06	70599.3	80712.9	117702
VC2586	Q9KNZ4	50S ribosomal protein L14	Cytoplasm	11	1.03083e+06	2.978e+06	14220.4	6.17974	1.90921	-1.53054	1.61472	933353	1.47687e+06	682271	3.58924e+06	1.98766e+06	3.3571e+06	11518	1571.83	29571.5
VC2587	Q9KNZ3	30S ribosomal protein S17	Cytoplasm	4	6535.89	34195.6	1529.94	2.09488	0.914977	-2.38735	0.420831	1841.17	10125.6	7640.96	89987.4	7973.97	4625.36	2125.9	2345.41	118.499
VC2588	Q9KNZ2	50S ribosomal protein L29	Cytoplasm	4	1.22867e+06	1.74666e+06	1.58419e+07	-3.68858	1.17264	-0.507507	0.653186	1.75119e+06	815485	1.11933e+06	1.80838e+06	2.10994e+06	1.32167e+06	2.72442e+07	7.84675e+06	1.24347e+07
VC2589	Q9KNZ1	50S ribosomal protein L16	Cytoplasm	4	253610	1.82518e+06	41778.6	2.60176	0.908164	-2.84736	1.73762	353331	369830	37668.1	2.50314e+06	1.13975e+06	1.83267e+06	15717.5	52816.6	56801.8
VC2590	Q9KNZ0	30S ribosomal protein S3	Cytoplasm	11	179806	781547	191682	-0.0922737	0.0381633	-2.11989	1.09868	184658	193587	161174	388945	689615	1.26608e+06	391399	34737.2	148910
VC2591	Q9KNY9	50S ribosomal protein L22	Cytoplasm	4	96886	60175.2	72245.3	0.42339	0.670376	0.687124	0.665456	85659.6	119017	85981.1	58443.9	22223.8	99857.9	56193.7	96818.4	63723.7
VC2592	Q9KNY8	30S ribosomal protein S19	Cytoplasm	6	1.30317e+06	1.1224e+06	848902	0.618355	0.48244	0.21544	0.298623	1.07785e+06	1.76367e+06	1.068e+06	1.01868e+06	1.05577e+06	1.29275e+06	354156	1.49617e+06	696374
VC2593	Q9KNY7	50S ribosomal protein L2	Cytoplasm	17	5.78525e+06	3.85925e+07	224734	4.68609	1.3349	-2.73787	1.51676	4.37683e+06	9.63523e+06	3.34368e+06	3.99485e+07	2.09766e+07	5.48525e+07	217451	123197	333553
VC2595	Q9KNY5	50S ribosomal protein L4	Cytoplasm	4	12297.8	195627	7438.43	0.725437	0.173189	-3.99162	1.98868	4576.31	2295.32	30021.9	210703	121597	254583	2841.45	19003.9	469.926
VC2596	Q9KNY4	50S ribosomal protein L3	Cytoplasm	10	1.47944e+06	211189	23103.5	6.00076	1.41256	2.80844	1.20372	605465	2.2606e+06	1.57225e+06	70630.6	109877	453059	16032.6	47162.1	6115.94
VC2597	Q9KNY3	30S ribosomal protein S10	Cytoplasm	11	365945	883802	28818.5	3.66658	2.96098	-1.2721	1.98247	411404	398186	288244	1.01889e+06	672758	959763	17976.6	46891.4	21587.4
VC2599	Q9KNY1	Ribonuclease R	Cytoplasm	33	658481	1.67616e+06	527377	0.320307	0.119808	-1.34794	2.41976	486979	823483	664981	1.4777e+06	1.60964e+06	1.94112e+06	106547	1.30017e+06	175416
VC2602	Q9KNX8	Adenylosuccinate synthetase	Cytoplasm	5	2795.53	72600.2	374.107	2.90187	0.728807	-4.69853	2.74958	2495.94	5486.57	404.088	75446.4	55226.3	87128	0.01	1122.32	0.01
VC2604	Q9KNX6	FKBP-type peptidyl-prolyl cis-trans isomerase SlyD	Cytoplasm	2	13421.6	22471.7	36216.9	-1.43207	0.269087	-0.743529	0.478163	4326.85	8788.42	27149.6	21367.6	15586.7	30460.8	3430.58	102562	2658.18
VC2613	Q9KNW7	Phosphoribulokinase	Cytoplasm	5	3750.79	41392.7	1298.36	1.53098	0.448271	-3.46404	1.08413	8036.04	2115.86	1100.46	73751.3	25213.8	25213	797.724	0.01	3097.36
VC2614	Q9KNW6	Cyclic AMP receptor protein	Cytoplasm	9	7980.29	52801.1	4152.72	0.942235	0.303936	-2.7261	1.26745	2568.61	17787.5	3584.73	28166.5	47845.9	82390.9	6922.6	1962.76	3572.8
VC2618	Q9KNW2	Acetylornithine aminotransferase	Cytoplasm	2	26940.3	32264.9	85684.5	-1.66928	0.275631	-0.26022	0.115308	41679.4	37181.4	1960.2	12174.5	34033.8	50586.5	1876.83	254965	211.514
VC2621	Q9KNV9	Extracellular nuclease-related protein	Unknown	30	3.26156e+06	838925	163077	4.32194	2.50543	1.95895	2.113	3.76469e+06	3.7077e+06	2.31229e+06	1.05401e+06	798432	664334	120978	2775.93	365476
VC2635	Q9KNU5	Penicillin-binding protein 1A	Cytoplasmic Membrane	12	41726.2	575590	124133	-1.57288	1.47973	-3.78602	2.60223	63708.9	54906.2	6563.28	467836	534270	724664	155117	90417.8	126865
VC2646	Q9KNT4	Phosphoenolpyruvate carboxylase	Cytoplasm	5	496.157	7397.3	7340.32	-3.88679	0.402003	-3.89795	1.29666	165.264	314.579	1008.63	3008.51	7587.18	11596.2	21751.3	0.01	269.712
VC2653	Q9KNS8	Protein-export protein SecB	Cytoplasm	2	318.249	25989.7	422.58	-0.409359	0.0774827	-6.35188	0.729251	727.641	0.01	227.107	21854.4	55748.6	366.151	0.01	0.01	1267.74
VC2656	Q9KNS5	Fumarate reductase flavoprotein subunit	Cytoplasmic Membrane	3	11240.8	77374.2	2033.72	2.46638	1.35672	-2.78308	2.44648	16328.4	6200.1	11193.8	97752.2	63803	70567.5	508.968	4464.83	1127.37
VC2662	Q9KNR9	PhaC PHA synthase	Unknown	3	790704	1.87395e+06	563256	0.489347	0.319183	-1.24488	1.18597	666497	724524	981092	1.77678e+06	1.20279e+06	2.64229e+06	411405	180408	1.09795e+06
VC2664	Q9KNR7	Chaperonin GroEL 1	Cytoplasm	80	8.93873e+06	7.61064e+07	1.49533e+06	2.5796	2.33404	-3.08773	1.61259	8.56304e+06	1.12069e+07	7.04628e+06	6.85011e+07	4.74785e+07	1.1234e+08	1.6772e+06	611324	2.19747e+06
VC2670	Q9KNR1	Triosephosphate isomerase	Cytoplasm	4	216563	101643	3608.41	5.90744	2.31025	1.09128	1.2248	148060	278062	223566	62263.2	101248	141419	594.26	338.567	9892.4
VC2672	Q9KNQ9	Regulator of ribonuclease activity A	Cytoplasm	3	32086.5	3121.73	148.489	7.75534	0.429403	3.3614	0.382899	522.913	50.1788	95686.4	4401.57	1270.49	3693.12	242.834	202.604	0.0287549
VC2674	Q9KNQ7	ATP-dependent protease ATPase subunit HslU	Cytoplasm	12	10334.2	453824	21743	-1.07315	0.351468	-5.45666	2.17901	8465.05	5292.04	17245.5	514617	284827	562028	47720.1	7715.14	9793.6
VC2675	Q9KNQ6	ATP-dependent protease subunit HslV	Cytoplasm	3	13168	121393	152.759	6.42925	0.447702	-3.20458	2.51527	1122.87	211.675	38169.5	119190	102899	142089	26.6741	305.348	126.255
VC2681	Q9KNQ0	Malate oxidoreductase, putative	Unknown	2	53648.3	75463.5	4164.93	3.68714	2.76195	-0.492245	1.3907	41997.8	58792.6	60154.6	77683.9	66962.1	81744.4	2045.23	72.9096	10376.6
VC2684	Q9KNP7	Bifunctional aspartokinase/homoserine dehydrogenase	Cytoplasm	2	2647.29	13874.2	250151	-6.5623	0.42436	-2.38995	1.02471	1204.37	2760.9	3976.6	19906.8	3776.12	17939.7	412.374	748035	2005.51
VC2689	Q9KNP2	ATP-dependent 6-phosphofructokinase	Cytoplasm	4	663.926	11265.3	1666.78	-1.32822	0.332463	-4.08474	0.762348	10.6438	1192.55	788.583	221.464	11223.7	22350.7	37.3075	3992.96	970.065
VC2698	Q9KNN3	Aspartate ammonia-lyase	Cytoplasm	21	4.42233e+06	1.35984e+07	1.09924e+06	2.0083	1.81813	-1.62056	1.71191	3.22026e+06	5.24659e+06	4.80014e+06	1.25414e+07	1.01653e+07	1.80886e+07	396780	2.15375e+06	747183
VC2733	P45779	Secretin GspD	Outer Membrane	11	859484	349259	187117	2.19953	3.0048	1.29917	2.5078	908231	961066	709155	379450	363929	304398	180626	167756	212969
VC2738	Q9KNK0	Phosphoenolpyruvate carboxykinase (ATP)	Cytoplasm	10	176789	195503	38304	2.20646	0.770853	-0.145162	0.0681355	273662	241579	15126.3	296882	149825	139802	55340.4	8315.7	51255.9
VC2744	Q9KNJ4	50S ribosomal subunit assembly factor BipA	Cytoplasm	2	23.6859	2046.55	0.01	11.2101	0.427033	-6.43309	4.95861	71.0577	0.01	0.01	2186.7	1992.64	1960.29	0.01	0.01	0.01
VC2746	Q9KNJ2	Glutamine synthetase	Cytoplasm	41	2.71971e+07	3.67964e+07	4.76552e+06	2.51275	1.42897	-0.436113	0.564788	3.62175e+07	3.188e+07	1.34938e+07	3.92254e+07	3.10011e+07	4.01628e+07	8.88272e+06	1.37846e+06	4.03539e+06
VC2755	Q9KNI4	Protoporphyrinogen IX dehydrogenase [quinone]	Cytoplasmic Membrane	2	23060	85847.9	1190.21	4.27636	2.59551	-1.89639	2.12113	29168.4	18400.6	21611.1	109140	68012.4	80391.4	0.01	2002.13	1568.49
VC2764	Q9KNH5	ATP synthase subunit beta	Cytoplasmic Membrane	7	74175.6	30809.6	35045.4	1.08174	1.30582	1.26755	1.50668	50413	96281.4	75832.4	30235.1	29297.6	32896.1	32789.2	43882.6	28464.6
VC2765	Q9KNH4	ATP synthase gamma chain	Cytoplasmic Membrane	5	5595.21	69523.1	7487.82	-0.420442	0.1745	-3.63528	1.15325	5441.73	10751.5	592.36	21757.1	76039.4	110773	4878.11	13237.6	4347.71
VC2766	Q9KNH3	ATP synthase subunit alpha	Cytoplasmic Membrane	12	29509.1	140909	4608.82	2.67863	0.57043	-2.25554	1.917	10628.1	9913.79	67985.4	114977	172525	135226	9512.03	715.917	3598.51
VC2775	Q9KNG4	tRNA uridine 5-carboxymethylaminomethyl modification enzyme MnmG	Cytoplasm	2	124.581	13865.8	464.117	-1.89713	0.485975	-6.7981	2.27165	161.155	84.0779	128.51	16989.2	8920.32	15687.8	289.617	1054.29	48.449
VCA0002	Q9KNG2	Uncharacterized protein	Cytoplasm	2	4543.48	32829.3	1933.88	1.23206	0.615073	-2.85325	0.360326	7528.79	3149.6	2952.06	98216.9	0.01	271.086	0.01	4079.86	1721.77
VCA0010	Q9KNF4	YibL family ribosome-associated protein	Cytoplasm	5	14917.6	191125	4803.57	1.63475	0.504192	-3.67939	2.21688	10652.5	29955.4	4144.7	210266	128117	234992	362.09	13018.1	1030.47
VCA0013	Q9KNF1	Alpha-1,4 glucan phosphorylase	Cytoplasm	13	7834.52	211425	6386.25	0.295021	0.199073	-4.75407	2.2199	9653.1	11459.1	2391.36	231452	137550	265273	5610.05	6584.17	6964.51
VCA0014	Q9KNF0	4-alpha-glucanotransferase	Cytoplasm	2	0.0393844	2711.06	66.8065	-10.7284	0.432089	-16.071	0.713928	0.01	0.118153	0.01	0.01	2190.39	5942.8	1.36545	199.054	0.01
VCA0018	Q9KNE7	Type VI secretion system spike protein VgrG2	Extracellular Region	4	25648.1	17298.8	3766.07	2.76774	1.18994	0.568158	0.239521	31822.1	9182.7	35939.4	38735.9	2881.73	10278.7	8153.3	3048.11	96.7968
VCA0026	Q9KND9	UPF0319 protein VC_A0026	Unknown	9	9.21075e+06	2.73135e+06	1.49451e+06	2.62364	3.81248	1.7537	3.92082	9.36652e+06	9.84608e+06	8.41964e+06	2.84236e+06	2.48946e+06	2.86225e+06	1.51104e+06	857899	2.11459e+06
VCA0027	Q9KND8	Chitinase	Extracellular Region	11	410241	21841.4	73906.3	2.47271	1.02792	4.23136	1.20753	711387	240020	279316	12571.6	17622.5	35330.1	110739	18229.7	92750.4
VCA0032	Q9KND3	Uncharacterized protein	Unknown	3	9910.11	29314	273454	-4.78627	0.894844	-1.56463	0.72724	12927.3	8443.47	8359.59	5560.81	45398.7	36982.4	433863	200.718	386298
VCA0037	Q9KNC8	Copper chaperone Pcu(A)C	Unknown	2	72275.2	75502.2	86411.4	-0.257718	0.113813	-0.0630182	0.0701062	66418.2	89296.2	61111.2	99929.5	73578.2	52998.8	87614.2	9204.18	162416
VCA0044	Q9KNC1	Peptidase S41	Cytoplasmic Membrane	5	85434.7	123326	9858	3.11546	3.00087	-0.529578	1.11238	82988.6	80738	92577.7	130987	93299.6	145691	1792.67	25829.5	1951.79
VCA0045	Q9KNC0	Protease-related protein	Cytoplasm	4	128645	101969	764.132	7.39542	2.34766	0.335265	0.303848	161094	138591	86249.8	156207	87031.8	62666.3	158.196	2027.09	107.104
VCA0047	Q9KNB8	Membrane fusion protein biotin-lipoyl like domain-containing protein	Cytoplasmic Membrane	3	4442.07	22971.2	661.821	2.74674	0.766217	-2.37053	2.66959	5444.74	244.059	7637.4	24874.9	23920.9	20117.7	1842.79	0.01	142.673
VCA0053	Q9KNB2	Purine nucleoside phosphorylase DeoD-type 2	Cytoplasm	5	336532	192205	450071	-0.419409	0.129104	0.808098	0.40549	617350	102272	289973	169987	198827	207800	18743.1	990169	341302
VCA0058	Q9KNA7	LysM domain-containing protein	Periplasmic Space	16	854105	1.02584e+06	1.24683e+06	-0.545783	0.504474	-0.264315	0.5094	802597	975493	784226	864112	1.29285e+06	920546	677382	1.2258e+06	1.83732e+06
VCA0059	Q9KNA6	Major outer membrane lipoprotein Lpp	Outer Membrane	8	7.26799e+06	1.55065e+07	2.7623e+06	1.39569	1.68198	-1.09324	2.00824	5.46367e+06	7.09886e+06	9.24143e+06	1.29578e+07	1.5761e+07	1.78006e+07	3.08545e+06	1.71968e+06	3.48177e+06
VCA0061	Q9KNA4	ATP-dependent RNA helicase, DEAD box family	Cytoplasm	7	501.21	43687.8	0	15.6131	1.89025	-6.44571	1.31305	453.92	723.635	326.076	37936.5	20352.3	72774.6	0.01	0.01	0.01
VCA0064	Q9KNA1	TonB system receptor, putative	Outer Membrane	12	944390	221649	996932	-0.0781123	0.0396396	2.09111	1.70611	1.28864e+06	790020	754507	84424.9	205558	374964	177587	1.53337e+06	1.27984e+06
VCA0065	Q9KNA0	P/Homo B domain-containing protein	Extracellular Region	15	572489	29161.8	52524.7	3.44617	1.87445	4.29509	1.98205	809919	432408	475141	36134.1	21805.5	29545.9	18876	28017.9	110680
VCA0066	Q9KN99	Lipoprotein	Unknown	4	146178	3376.47	575.787	7.98794	0.908657	5.43627	0.889919	295665	75910.7	66957.2	3099.4	2242.81	4787.21	0.01	1499.99	227.367
VCA0074	Q9KN91	GGDEF family protein	Cytoplasmic Membrane	2	8044.08	35119.9	23784.3	-1.56401	0.260018	-2.12631	0.413954	15313.1	7162.34	1656.76	846.565	89585.2	14927.9	0.01	71352.9	0.01
VCA0079	Q9KN86	Cell wall endopeptidase, family M23/M37	Unknown	2	2270.28	2763.14	4237.7	-0.900691	0.196874	-0.283543	0.0747962	230.881	135.263	6444.7	4762.9	1796.24	1730.28	1188.5	10684	840.623
VCA0100	Q9KN65	Phage shock protein E	Unknown	2	7809.16	172817	132030	-4.07958	1.24811	-4.46796	2.65975	11689.7	3563.67	8174.07	130730	211767	175953	216876	55928.1	123287
VCA0106	Q9KN59	Sel1 repeat family protein	Cytoplasm	8	55018.2	62545.1	19187.3	1.51977	2.05281	-0.184991	0.296574	50124.2	69549.7	45380.6	48536.1	72130.5	66968.7	21596.2	19025.7	16940.2
VCA0123	Q9KN42	Type VI secretion system spike protein VgrG3	Extracellular Region	2	4418.39	5202.95	496.85	3.15237	1.00526	-0.23595	0.0608043	5619.9	912.55	6722.72	13359.5	310.155	1939.18	1331.55	148.359	10.6423
VCA0125	Q9KN40	Lipoprotein	Unknown	4	46605.4	244318	112142	-1.26677	0.449659	-2.3902	3.1831	68183.1	27366.1	44267	237249	219345	276361	94704.3	226478	15243.7
VCA0130	Q9KN35	Autoinducer 2-binding periplasmic protein LuxP	Periplasmic Space	6	238667	158044	663594	-1.4753	0.723384	0.594673	0.339573	301928	327630	86441.2	280421	85781	107931	152525	861545	976712
VCA0136	Q9KN30	Glycerophosphoryl diester phosphodiesterase	Periplasmic Space	7	472380	485667	350556	0.430303	0.192009	-0.0400196	0.0371436	641878	479049	296213	623120	423739	410143	277845	8099.75	765724
VCA0139	Q9KN27	Acyl-CoA synthetase	Unknown	9	2.92605e+06	1.10343e+07	350512	3.06142	2.68069	-1.91497	1.6119	2.42813e+06	2.79951e+06	3.5505e+06	9.49735e+06	8.08588e+06	1.55197e+07	263017	143513	645007
VCA0140	Q9KN26	Spindolin-related protein	Extracellular Region	3	7779.21	2535.04	24925.4	-1.67994	0.358971	1.6176	0.496861	6170.07	1688.65	15478.9	6874.58	606.765	123.778	10705	615.176	63456.1
VCA0148	Q9KN18	TagA-related protein	Extracellular Region	7	80269.8	13806.8	147530	-0.878076	0.352886	2.53946	2.21424	70107.2	103696	67006.8	5900.96	21187.2	14332.2	172351	1124.92	269116
VCA0161	Q9KN05	Tryptophanase	Cytoplasm	6	6478.3	61197.9	12474.9	-0.945419	0.324007	-3.23986	2.96457	4516.22	3163.56	11755.1	65779.4	49454.4	68360	25490.9	978.946	10954.9
VCA0166	Q9KN00	Cold shock-like protein CspA	Cytoplasm	5	375.579	18916.5	5723.52	-3.92975	0.641829	-5.65434	1.34006	555.331	101.95	469.456	6704.6	21315.2	28729.8	13128.2	898.898	3143.44
VCA0175	Q9KMZ1	MoxR-related protein	Cytoplasm	4	2754.37	16416.9	10008.9	-1.8617	0.837618	-2.57559	1.17361	2127.86	2031.28	4103.97	5907.99	19287.1	24055.7	17737.4	7653.7	4635.48
VCA0183	Q9KMY3	Flavohemoprotein	Cytoplasm	4	259.717	60110.1	8647.34	-5.05728	1.02643	-7.85462	1.16435	291.019	133.828	354.305	17655	61316.5	101359	3171.33	6731.52	16039.2
VCA0192	Q9KMX4	D-lactate dehydrogenase	Cytoplasm	4	2739.03	42033	27871.3	-3.34704	0.859037	-3.9398	3.10846	3168.79	2598.41	2449.9	44695.6	33674.5	47728.9	43022	733.513	39858.5
VCA0195	Q9KMX1	Outer membrane protein beta-barrel domain-containing protein	Outer Membrane	2	45572.3	55239.3	366817	-3.00884	1.07063	-0.27754	0.208775	51514.1	35190.4	50012.3	64872.6	78938.5	21906.7	612688	124514	363249
VCA0204	Q9KMW4	ATP-dependent RNA helicase RhlE	Cytoplasm	2	112.096	22045.9	0.01	13.4525	0.427199	-7.61959	0.428276	0.01	336.287	0.01	315.786	0.01	65821.9	0.01	0.01	0.01
VCA0219	P09545	Hemolysin	Extracellular Region	13	537025	62430.1	2.64132e+06	-2.2982	0.92563	3.10468	1.36306	664501	731903	214672	80609.2	45586.4	61094.7	2.47292e+06	913058	4.53799e+06
VCA0223	Q9KMU6	Pre-pro-metalloprotease PrtV	Extracellular Region	100	2.22827e+08	4.8844e+07	1.18259e+07	4.23702	1.5186	2.19079	1.2699	2.43972e+08	3.21749e+08	1.02759e+08	5.99939e+07	4.54805e+07	4.10576e+07	1.12633e+07	4.35137e+06	1.98632e+07
VCA0225	Q9KMU4	Glutamine amidotransferase type-2 domain-containing protein	Cytoplasm	3	24.0572	4165.97	52.4713	-1.12486	0.366049	-7.43588	0.508318	0.01	20.5009	51.6706	484.3	11300.1	713.465	0.01	58.3515	99.0623
VCA0227	Q9KMU2	Iron(III) ABC transporter, periplasmic iron-compound-binding protein	Periplasmic Space	7	285178	82608.3	25471.5	3.48487	2.20287	1.7875	1.75525	299147	194154	362231	112878	53142.5	81804.3	32973.5	13271.8	30169.2
VCA0250	Q9KMS0	Alpha-amylase	Extracellular Region	3	18560.3	38113.9	78978.4	-2.08925	0.324683	-1.03812	0.185823	9347.19	46196.8	136.99	113364	242.485	735.176	6131.89	1587.72	229216
VCA0274	Q9KMP6	Carbonic anhydrase	Unknown	4	114105	154894	10647.2	3.42184	2.72746	-0.440919	0.780049	105841	97713.5	138759	139475	129541	195666	22821.5	189.376	8930.8
VCA0278	Q9KMP4	Serine hydroxymethyltransferase 2	Cytoplasm	4	10913.8	11147.1	13612.9	-0.318805	0.0631988	-0.0304755	0.00838678	20358.6	12382.8	0.01	23974.2	9467.15	0.01	40838.7	0.01	0.01
VCA0287	Q9KMN7	Threonine--tRNA ligase	Cytoplasm	3	23384.5	113034	41394.2	-0.8239	0.252455	-2.27316	2.37376	16144.8	11314.1	42694.5	131612	91197.1	116293	92166.8	2425.68	29590.2
VCA0288	O68844	Translation initiation factor IF-3	Cytoplasm	6	21648.6	254840	10895.7	0.990502	0.794501	-3.55722	1.28454	9743.57	26973.9	28228.5	195437	146757	422327	7148.85	12747.3	12791
VCA0290	P0A479	50S ribosomal protein L20	Cytoplasm	11	61495.9	476334	978.134	5.97437	2.29679	-2.95341	2.57073	51030.9	83133.3	50323.5	575078	363036	490888	597.094	2265.18	72.1233
VCA0308	Q9KMM3	Deoxyguanosinetriphosphate triphosphohydrolase-like protein 2	Cytoplasm	6	17770.9	62702.2	615.237	4.85233	0.550554	-1.81899	0.81364	45203	6557.99	1551.63	70170.9	22261.7	95674.2	835.834	651.524	358.353
VCA0459	Q9KMB4	Lipoprotein	Unknown	3	119883	219154	169714	-0.501478	0.129441	-0.870318	1.29163	152394	149735	57520.6	219710	250109	187644	9084.52	444165	55893.5
VCA0510	Q9KM78	Nucleotide pyrophosphatase	Unknown	2	6039.17	31070.3	6464.28	-0.0981175	0.0209809	-2.36314	0.956677	11840.4	2469.33	3807.76	51072	32220.3	9918.67	259.567	18639.6	493.693
VCA0513	Q9KM75	Amino acid biosynthesis aminotransferase	Cytoplasm	10	10120.8	343271	256.699	5.30112	0.603293	-5.08392	1.11694	1448.59	24672.1	4241.67	501457	63935.1	464420	732.656	37.4411	0.01
VCA0514	Q9KM74	Putative ATP-dependent zinc protease domain-containing protein	Unknown	10	3.63508e+06	6.53311e+06	539832	2.75141	2.86201	-0.845783	1.91811	3.08729e+06	4.35478e+06	3.46318e+06	7.23128e+06	5.45133e+06	6.91673e+06	505854	374230	739412
VCA0528	Q9KM60	Ribosome biogenesis GTPase A	Cytoplasm	4	181.019	2952.02	432.401	-1.25638	0.364344	-4.02763	0.48741	415.761	0.0768528	127.218	89.3788	893.094	7873.6	938.638	286.269	72.2941
VCA0539	Q9KM50	UPF0312 protein VC_A0539	Periplasmic Space	6	89016.9	164647	35824	1.31315	0.936134	-0.887223	1.74122	92328.3	55547.6	119175	175689	152811	165441	72947.5	9276.49	25247.9
VCA0544	Q9KM45	OLD protein-like TOPRIM domain-containing protein	Cytoplasm	3	355.304	11282.3	38059.7	-6.74309	0.423092	-4.98884	0.908017	372.505	310.319	383.087	57.9114	17271.8	16517.2	77.2504	114102	0.01
VCA0552	Q9KM37	Fatty acid cis/trans isomerase	Unknown	2	19738.3	3614.61	537.257	5.1991	1.01049	2.44891	0.829099	15239.4	36930	7045.49	1252.33	5890.19	3701.31	361.746	393.216	856.808
VCA0559	Q9KM30	Solitary outer membrane autotransporter beta-barrel domain-containing protein	Outer Membrane	4	337224	337152	585070	-0.794902	0.983815	0.00030806	0.000352356	388609	409492	213569	379648	300905	330902	613560	398631	743019
VCA0566	Q9KM23	Transcriptional regulator	Cytoplasm	2	71.7084	1827.43	0.01	12.808	0.48227	-4.67116	0.80811	2.28681	200.826	12.0128	0.110189	3457.41	2024.77	0.01	0.01	0.01
VCA0568	Q9KM21	Conjugal transfer protein TraF	Outer Membrane	16	4.88458e+07	2.42866e+07	1.72911e+08	-1.82277	0.917847	1.00807	1.47615	6.35494e+07	4.37386e+07	3.92493e+07	2.5688e+07	2.67207e+07	2.04511e+07	2.1135e+08	5.03893e+07	2.56995e+08
VCA0573	Q9KM16	DamX-related protein	Periplasmic Space	10	3.09478e+06	3.52733e+06	2.62653e+06	0.236679	0.142091	-0.188741	0.139578	1.97146e+06	4.46966e+06	2.84322e+06	1.77856e+06	4.60765e+06	4.19579e+06	3.13171e+06	737894	4.00998e+06
VCA0574	Q9KM15	N-acetyltransferase domain-containing protein	Cytoplasm	2	28910.8	40351.1	185820	-2.68422	0.550088	-0.480986	0.442995	29752.3	31286.3	25693.8	21473.3	40126.3	59453.8	82355.4	436989	38114.7
VCA0576	Q9KM13	Heme transport protein HutA	Outer Membrane	31	7.852e+06	1.95048e+06	1.54172e+06	2.34851	2.02961	2.00923	2.11503	9.77869e+06	7.7795e+06	5.9978e+06	2.85338e+06	1.28084e+06	1.71722e+06	1.11509e+06	449456	3.06063e+06
VCA0581	Q9KM08	Peptidase_M48 domain-containing protein	Cytoplasmic Membrane	7	193852	249692	180719	0.101207	0.0567999	-0.365194	0.491802	170754	259109	151694	193028	237355	318694	165139	63268.1	313748
VCA0588	Q9KM01	Peptide ABC transporter, ATP-binding protein, putative	Cytoplasmic Membrane	2	14413.5	14896.1	22251	-0.6265	0.226754	-0.0475543	0.0148808	28731.3	10937.3	3571.9	0.01	25862.9	18825.3	30134.5	16.3874	36602.2
VCA0591	Q9KLZ8	Peptide ABC transporter, periplasmic peptide-binding protein, putative	Cytoplasmic Membrane	3	40146.6	41386	7515.97	2.41726	2.37582	-0.0438506	0.0323004	44659.4	39224.5	36555.9	17695.7	45191.8	61270.4	1171.01	17433	3943.92
VCA0594	B1B1N2	Hemolysin	Unknown	9	1.48728e+06	3.27828e+06	5.67879e+06	-1.9329	1.00121	-1.14026	1.73219	1.27684e+06	1.47336e+06	1.71165e+06	3.06531e+06	2.62805e+06	4.14149e+06	3.57102e+06	9.59462e+06	3.87072e+06
VCA0624	Q9KLW7	Transketolase 2	Cytoplasm	19	107932	229934	4637.25	4.54079	1.79382	-1.0911	1.19834	124131	57411	142253	309828	180711	199262	4658.09	5094.04	4159.62
VCA0625	Q9KLW6	TonB receptor-related protein	Outer Membrane	2	19318.4	4466.53	16849.3	0.197283	0.0465361	2.11257	0.881008	30137.2	4915.97	22901.9	0.01	5545.83	7853.77	633.924	0.01	49914.1
VCA0644	Q9KLU7	NADH oxidase, putative	Cytoplasm	2	1009.31	13422.9	1419.02	-0.491948	0.099958	-3.73371	0.991119	501.376	285.343	2241.21	7216.99	25095.7	7956.14	4085.8	0.01	171.267
VCA0657	Q9KLT4	Glycerol-3-phosphate dehydrogenase	Cytoplasm	23	301106	709714	83140.8	1.85664	0.919568	-1.23697	1.32735	188041	516101	199175	562324	677170	889649	51613	135362	62447.7
VCA0685	Q9KLQ7	Iron(III) ABC transporter, periplasmic iron-compound-binding protein	Periplasmic Space	6	58722.6	183532	90163	-0.61861	0.360439	-1.64403	2.49013	80495.3	43722.3	51950.3	215989	170920	163686	115952	21620.8	132916
VCA0689	Q9KLQ3	Phasin_2 domain-containing protein	Unknown	8	88992.8	381987	31706.6	1.48889	1.42883	-2.10176	0.698666	63423	85160.8	118395	4666.75	616437	524857	35172.2	46355.5	13592.2
VCA0700	Q9KLP3	Chitodextrinase	Extracellular Region	3	129657	8794.94	66926.5	0.954061	0.671567	3.88187	2.26328	167583	92429	128960	565.274	10825.8	14993.7	63930	5400.76	131449
VCA0722	Q9KLM1	Flagellar basal-body/hook protein C-terminal domain-containing protein	Unknown	15	6.02082e+06	1.49917e+06	3.35403e+07	-2.47786	1.78907	2.00579	0.926102	8.22994e+06	8.35542e+06	1.47711e+06	1.74751e+06	1.0891e+06	1.66091e+06	3.41341e+07	2.19786e+07	4.45081e+07
VCA0732	Q9KLL1	Bacterial OB-fold domain-containing protein	Unknown	3	16994.8	136795	6824.92	1.31621	0.718873	-3.00883	1.77474	19345.6	24179	7459.93	169306	77056	164025	4475.45	1115.9	14883.4
VCA0734	Q9KLK9	Outer membrane protein beta-barrel domain-containing protein	Outer Membrane	5	881881	622721	1.99772e+06	-1.1797	0.477028	0.501998	0.387561	1.24246e+06	960316	442868	931841	512727	423594	2.60975e+06	64965.1	3.31844e+06
VCA0738	Q9KLK5	TraF protein	Outer Membrane	21	8.27511e+06	1.13683e+07	7.02844e+07	-3.08762	1.25558	-0.458168	0.578408	1.17647e+07	5.00725e+06	8.05334e+06	1.36632e+07	1.14966e+07	8.94518e+06	1.03815e+08	2.60529e+07	8.09857e+07
VCA0744	Q9KLJ9	Glycerol kinase	Cytoplasm	3	42.7035	11346.1	3423.47	-6.32488	0.440649	-8.05373	2.92996	99.7546	28.356	0.01	12690.4	8608.4	12739.3	113.039	10008	149.347
VCA0747	Q9KLJ7	Glycerol-3-phosphate dehydrogenase	Cytoplasmic Membrane	5	1725.34	20718.7	1221.54	0.497352	0.171775	-3.58629	1.3491	3343.52	1272.21	560.296	32900.3	18700.9	10554.8	710.693	2663.08	290.838
VCA0763	Q9KLI1	AAA+ domain-containing protein	Cytoplasm	4	391.973	44769	30214	-6.26822	0.424422	-6.8355	2.30927	982.003	193.916	0.01	36032.1	37777	60497.9	447.983	90194.1	0.01
VCA0765	Q9KLH9	L-allo-threonine aldolase	Cytoplasm	4	7798.29	22077.6	192397	-4.62484	0.409532	-1.50143	0.554187	12966.8	7884.21	2543.86	102.039	31822.7	34307.9	439.12	575182	1570.32
VCA0786	Q9KLF8	Isopentenyl-diphosphate delta-isomerase	Cytoplasm	3	1814.36	18303.1	1721.74	0.0750893	0.0172658	-3.33483	3.22113	3670.56	490.891	1281.64	20554.8	15797.4	18557.1	8.40001	4718.12	438.684
VCA0803	Q9KLE3	Serine protease, putative	Unknown	7	473600	398337	687025	-0.536694	0.219499	0.24968	0.129826	805998	78885.2	535917	427643	365928	401439	1.30402e+06	278902	478152
VCA0804	Q9KLE2	ATP-dependent RNA helicase DeaD	Cytoplasm	12	137985	974763	40486.7	1.76898	0.484165	-2.82054	2.06737	41519.4	305475	66959.3	1.14664e+06	671345	1.1063e+06	12624.8	89417.8	19417.5
VCA0812	Q9KLD4	Leucine aminopeptidase-related protein	Extracellular Region	7	67193.1	17557.7	101542	-0.595694	0.210766	1.93618	0.460628	45694.2	404.233	155481	25288.6	4063.27	23321.1	126507	17325.9	160793
VCA0813	Q9KLD3	Aminopeptidase	Extracellular Region	7	210939	94101.9	414663	-0.975113	0.513105	1.16453	2.33781	226430	200294	206093	56954.1	117585	107767	367492	139846	736651
VCA0814	Q9KLD2	Agmatinase	Cytoplasm	5	11436.4	121567	4492.46	1.34815	0.474741	-3.4101	2.20287	8017.98	5975.39	20315.8	80687.7	143774	140240	13477.4	0.01	0.01
VCA0820	Q9KLC6	Chaperonin GroEL 2	Cytoplasm	15	16812.7	134617	9679.38	0.796647	0.248913	-3.00121	0.769492	4540.73	39378	6519.51	250476	9915.59	143459	8859.16	11827.7	8351.23
VCA0859	Q9KL87	Oxidoreductase, aldo/keto reductase 2 family	Cytoplasm	3	17904.5	18028.6	202.285	6.46772	0.972328	-0.00995686	0.00458508	27127.9	25720.2	865.411	18417.5	13682.4	21986	99.9315	144.345	362.579
VCA0862	Q9KL84	Long-chain fatty acid transport protein	Outer Membrane	9	1.76001e+06	1.64186e+06	1.463e+06	0.266656	0.213361	0.100252	0.132676	1.16021e+06	2.23648e+06	1.88335e+06	1.8024e+06	1.60687e+06	1.51631e+06	889039	1.17718e+06	2.32278e+06
VCA0863	Q9KL83	Lysophospholipase VolA	Outer Membrane	28	6.60817e+06	1.07372e+07	1.4501e+06	2.1881	3.02457	-0.70029	3.07676	7.10888e+06	6.86893e+06	5.8467e+06	1.09109e+07	1.10468e+07	1.02538e+07	907709	1.10859e+06	2.334e+06
VCA0865	P24153	Hemagglutinin/proteinase	Extracellular Region	26	674257	697881	1.24494e+07	-4.20664	1.5209	-0.0496825	0.0614973	558009	697704	767059	533101	633240	927301	9.58137e+06	8.21034e+06	1.95566e+07
VCA0867	P17266	Outer membrane protein W	Outer Membrane	4	8.79171e+07	8.94164e+07	5.79274e+08	-2.72279	1.15802	-0.0289771	0.0452207	1.06478e+08	9.23638e+07	6.49096e+07	1.00634e+08	8.63657e+07	8.12491e+07	6.83968e+08	1.94036e+08	8.59817e+08
VCA0877	Q9KL70	Hydrolase, putative	Unknown	4	32187.8	207202	49106.6	-0.609406	0.265443	-2.68644	3.35262	54597.8	631.263	41334.4	204339	212740	204527	62189.6	10544.1	74586.2
VCA0885	Q9KL62	L-threonine 3-dehydrogenase	Cytoplasm	5	54437	96385.4	106193	-0.964029	0.569783	-0.824221	0.703265	45656.1	12820.5	104834	90265.4	103782	95108.6	165394	86127.2	67057.4
VCA0886	Q9KL61	2-amino-3-ketobutyrate coenzyme A ligase	Cytoplasm	4	45224.2	27564.6	27065.3	0.74066	0.789016	0.714251	0.653784	49549.3	40231.9	45891.6	51151.3	12823.7	18718.9	46097.7	10854.2	24244
VCA0893	Q9KL55	Soluble cytochrome b562	Periplasmic Space	2	160819	198030	8498.56	4.242	0.880698	-0.300281	0.145966	936.56	250037	231482	213800	103605	276683	294.952	25200.7	0.01
VCA0894	Q9KL54	Probable phosphatase VC_A0894	Cytoplasm	2	5021.46	11991.5	0.676578	12.8574	0.905952	-1.25591	0.971986	6458.13	8606.27	0.01	7965.6	12724.1	15284.7	0.01	0.0416318	1.9881
VCA0896	Q9KL52	Glucose-6-phosphate 1-dehydrogenase	Cytoplasm	3	13700.6	26086.6	988.938	3.79231	1.72976	-0.92905	0.540888	20096.5	11080.6	9924.79	9899.41	25279.9	43080.5	286.418	2634.81	45.5809
VCA0898	Q9KL50	6-phosphogluconate dehydrogenase, decarboxylating	Cytoplasm	2	29801.3	50441.4	142.519	7.70826	1.06389	-0.759236	0.227244	3617.3	43746.7	42040	6547.78	29607.6	115169	234.401	0.01	193.155
VCA0900	Q9KL48	Metallo-beta-lactamase domain-containing protein	Unknown	2	4729.19	14342.3	783.762	2.59298	0.503007	-1.60064	0.552134	1658.43	963.484	11565.7	22988.7	688.081	19350.3	934.755	406.185	1010.34
VCA0910	O52042	Protein TonB	Cytoplasmic Membrane	3	17458	47.561	58.7485	8.21508	1.28816	8.51992	1.28897	22807.6	4841.73	24724.6	0.01	142.683	0.01	0.01	176.245	0.01
VCA0917	Q9KL32	Transcriptional regulator, TetR family	Unknown	2	25117.9	427371	152391	-2.60098	1.18528	-4.0887	0.902316	2907.28	1733.68	70712.8	51623.4	465856	764634	161593	70189.8	225391
VCA0919	Q9KL30	Uncharacterized protein	Cytoplasm	3	6174.3	45271.8	2455.07	1.33048	0.404593	-2.87434	3.17005	2165.07	2809.92	13547.9	44765.5	42462.7	48587.1	2976.31	79.9641	4308.95
VCA0922	Q9KL27	AraC-type DNA-binding domain-containing protein	Cytoplasm	2	0.01	221.714	26.1586	-11.3531	0.427053	-14.4363	0.82558	0.01	0.01	0.01	430.522	0.01	234.62	0.01	78.4759	0.01
VCA0945	Q9KL05	Maltodextrin-binding protein	Periplasmic Space	14	2.77729e+06	2.82199e+06	3.14017e+06	-0.177164	0.162215	-0.023032	0.0671581	3.11701e+06	2.74386e+06	2.47101e+06	3.09646e+06	2.67818e+06	2.69131e+06	3.93065e+06	1.50098e+06	3.98888e+06
VCA0962	Q9KKY8	DUF3541 domain-containing protein	Unknown	3	3433.84	78993.5	39655.4	-3.52954	0.620961	-4.52376	2.58821	4036.48	5341.74	923.307	70554.5	65243.4	101182	91548.5	19896.7	7520.89
VCA0975	Q9KKX5	Endopeptidase La	Cytoplasm	13	36007.2	44647.3	26065.7	0.466108	0.176714	-0.310286	0.136129	14745.6	34293	58983.1	26225.8	23858.2	83858	11884.1	60088.8	6224.2
VCA0979	Q9KKX1	Methyl-accepting chemotaxis protein	Cytoplasmic Membrane	2	25638.5	388.989	7.39055	11.7603	0.56323	6.04243	0.553542	2462.78	8559.78	65893.1	343.328	745.198	78.4414	19.6572	0.01	2.51449
VCA1027	Q9KKS3	Maltose operon periplasmic protein, putative	Periplasmic Space	10	5.54829e+06	6.15812e+06	4.88683e+06	0.183145	0.134728	-0.150448	0.115583	5.22262e+06	5.25939e+06	6.16285e+06	2.46456e+06	8.71999e+06	7.28981e+06	8.00362e+06	4.83147e+06	1.82539e+06
VCA1028	Q56652	Maltoporin	Outer Membrane	26	3.63883e+07	6.01161e+07	5.03808e+07	-0.469399	0.263061	-0.724276	1.83333	3.98888e+07	3.13281e+07	3.79481e+07	6.98619e+07	5.81392e+07	5.23472e+07	8.73968e+07	1.44609e+07	4.92848e+07
VCA1039	Q9KKR3	Amino acid ABC transporter, periplasmic amino acid-binding protein	Periplasmic Space	2	15999.5	32710.7	20145.1	-0.33235	0.107224	-1.0317	0.275067	14160.9	33624.4	213.296	11635.6	77440.9	9055.52	5214.11	39252.2	15968.9
VCA1041	Q9KKR1	Phosphomannomutase, putative	Unknown	3	4546.88	8829.55	2709.15	0.747155	0.550064	-0.957498	0.787775	3911.35	5699.28	4030.03	5882.12	13675	6931.52	4297.97	0.01	3829.49
VCA1056	Q9KKP6	Methyl-accepting chemotaxis protein	Cytoplasmic Membrane	2	4737.36	14965.9	650844	-7.10219	0.423721	-1.65964	0.481318	13.6564	991.286	13207.1	30306.5	12323.4	2267.84	2.32969	1.95223e+06	303.43
VCA1063	Q9KKN9	Ornithine decarboxylase, inducible	Cytoplasm	14	32230	420831	92866.8	-1.52676	1.84949	-3.70676	1.52735	29853	43449.7	23387.3	410842	222836	628815	102553	66527.7	109519
VCA1113	Q9KKJ4	Putrescine-binding periplasmic protein	Periplasmic Space	2	3448.93	5297.35	34183.5	-3.30903	0.798253	-0.618997	0.212492	6403.96	3867.88	74.9468	10506.8	774.755	4610.48	43341.1	0.01	59209.4
1 according to KEGG {Kanehisa, 2000 #6833}
2 according to UniProt {UniProt, 2023 #28992}
3 according to UniProt and PSORTb v3.0 {UniProt, 2023 #28992;Yu, 2010 #28993}
